# Supplementary material for: Global Proteomics for Identifying the Alteration Pathway of Niemann–Pick Disease Type C Using Hepatic Cell Models
Source: Int J Mol Sci. 2023 Oct 27;24(21):15642. doi: 10.3390/ijms242115642 (PMC10648601; doi:10.3390/ijms242115642)
Supplement: Supplementary file 1 [file ijms-24-15642-s001.zip]

Archive with 11 entries (11 files):
- Figure S1_3.2.pptx
- Figure S2_3.2.pptx
- Figure S3_3.2.pptx
- Figure S4_3.2.pptx
- Figure S5_3.2.pptx
- Figure S6_3.2.pptx
- Figure S7_3.2.pptx
- Table S1_3.2.pdf
- Table S2_3.2.xlsx
- Table S3_3.2.pdf
- Table S4_3.2.xlsx
