# Supplementary material for: Global Proteomics for Identifying the Alteration Pathway of Niemann–Pick Disease Type C Using Hepatic Cell Models
Source: Int J Mol Sci. 2023 Oct 27;24(21):15642. doi: 10.3390/ijms242115642 (PMC10648601; doi:10.3390/ijms242115642)
Supplement: Supplementary file 1 [file ijms-24-15642-s001.zip › Table S2_3.2.xlsx]

## Sheet: raw data
Table S2 Raw proteome data and GO annotation in WT, KO1 and KO2
Protein name	Uniprot accession number	Gene Symbol (Protein symbol)	Biological Process	Cellular Component	Molecular Function	Abundances (Normalized) of WT_1	Abundances (Normalized) of WT_2	Abundances (Normalized) of WT_3	Abundances (Normalized) of WT_4	Abundances (Normalized) of WT_5	Abundances (Normalized) of KO1_1	Abundances (Normalized) of KO1_2	Abundances (Normalized) of KO1_3	Abundances (Normalized) of KO1_4	Abundances (Normalized) of KO1_5	Abundances (Normalized) of KO2_1	Abundances (Normalized) of KO2_2	Abundances (Normalized) of KO2_3	Abundances (Normalized) of KO2_4	Abundances (Normalized) of KO2_5
(3R)-3-hydroxyacyl-CoA dehydrogenase	Q92506	HSD17B8	cell organization and biogenesis;other metabolic processes	plasma membrane;other membranes;mitochondrion;other cell component	other molecular function	1.78166e+06	1.55622e+06	1.7083e+06	1.5048e+06	1.71678e+06	1.58539e+06	2.06549e+06	1.96234e+06	1.48684e+06	1.77745e+06	391305	386991	298208	522168	377663
(E3-independent) E2 ubiquitin-conjugating enzyme	Q9C0C9	UBE2O	protein metabolism;other metabolic processes;transport;other biological processes	cytosol;nucleus;other cell component	enzyme regulator activity;other molecular function	3.4687e+06	3.33479e+06	2.17061e+06	2.1878e+06	3.32182e+06	2.59272e+06	1.07878e+06	1.73613e+06	1.73479e+06	378053	5.61608e+06	4.85832e+06	3.03751e+06	4.21665e+06	5.8878e+06
[3-methyl-2-oxobutanoate dehydrogenase [lipoamide]] kinase, mitochondrial	O14874	BCKDK	protein metabolism;other metabolic processes;other biological processes	mitochondrion	kinase activity;other molecular function	2.16556e+06	2.08425e+06	2.03724e+06	1.43611e+06	1.57714e+06	1.03617e+06	1.57105e+06	1.4424e+06	1.16415e+06		1.49161e+06		1.06291e+06	920703
[F-actin]-monooxygenase MICAL3	Q7RTP6	MICAL3	cell cycle OR cell proliferation;cell organization and biogenesis;transport;other biological processes	non-structural extracellular;plasma membrane;other membranes;cytosol;cytoskeleton;nucleus;other cell component	cytoskeletal activity;other molecular function		3.14031e+06	1.92562e+06	2.66714e+06	2.04035e+06	2.36669e+06	2.91353e+06	3.42054e+06	2.80799e+06	3.98558e+06	4.3994e+06	4.203e+06	3.92352e+06	2.62137e+06	4.60752e+06
[Pyruvate dehydrogenase (acetyl-transferring)] kinase isozyme 3, mitochondrial	Q15120	PDK3	protein metabolism;other metabolic processes;stress response;signal transduction;other biological processes	mitochondrion;nucleus	kinase activity;other molecular function	1.69626e+06	1.77526e+06	1.78471e+06	1.95699e+06	1.52234e+06	579544	1.2147e+06	1.14483e+06	1.02378e+06	1.1567e+06
[Pyruvate dehydrogenase [acetyl-transferring]]-phosphatase 1, mitochondrial	Q9P0J1	PDP1	protein metabolism;other metabolic processes;other biological processes	mitochondrion	other molecular function	1.3112e+06	1.25319e+06	1.74637e+06	1.17253e+06	1.6369e+06	1.14988e+06	1.25697e+06	1.08052e+06	1.9002e+06	1.26173e+06	1.00414e+06	1.56747e+06	1.1801e+06	750176	779309
10 kDa heat shock protein, mitochondrial	P61604	HSPE1	stress response;other biological processes	mitochondrion	other molecular function	1.28261e+09	1.18924e+09	1.4324e+09	1.47449e+09	1.40207e+09	1.4604e+09	1.37678e+09	1.20503e+09	1.32994e+09	1.3586e+09	1.08865e+09	1.21634e+09	1.15818e+09	1.15337e+09	1.08363e+09
116 kDa U5 small nuclear ribonucleoprotein component	Q15029	EFTUD2	RNA metabolism OR transcription;other metabolic processes;other biological processes	cytosol;nucleus;other cell component	nucleic acid binding activity;other molecular function	1.04861e+08	9.8253e+07	1.03601e+08	1.07855e+08	1.11046e+08	1.0086e+08	9.27775e+07	1.08406e+08	9.14098e+07	8.59331e+07	1.22052e+08	1.18134e+08	1.05768e+08	1.1102e+08	1.17843e+08
12S rRNA N4-methylcytidine (m4C) methyltransferase	A6NJ78	METTL15	RNA metabolism OR transcription;other metabolic processes	mitochondrion	other molecular function	7.77292e+06	5.82032e+06	6.93727e+06	6.67073e+06	6.39487e+06	5.22107e+06	5.39239e+06	4.86115e+06	5.85814e+06	5.80548e+06	3.23835e+06	3.98382e+06	5.0976e+06	3.29857e+06	2.50431e+06
14 kDa phosphohistidine phosphatase	Q9NRX4	PHPT1	protein metabolism;other metabolic processes;other biological processes	plasma membrane;other membranes;cytosol;nucleus	other molecular function	1.49546e+06	2.30932e+06	919743	884705	1.25002e+06	902940	839133	917000	746914	804034	881437	689981	422050	754173	804448
14-3-3 protein beta/alpha	P31946	YWHAB	transport;signal transduction;other biological processes	other membranes;cytosol;other cytoplasmic organelle;other cell component	enzyme regulator activity;other molecular function	6.67811e+07	9.69712e+07	8.38157e+07	5.91493e+07	8.67931e+07	5.43713e+07	6.66646e+07	5.41783e+07	5.63649e+07	6.41436e+07	1.0668e+08	8.6408e+07	9.1795e+07	9.35138e+07	9.61059e+07
14-3-3 protein epsilon	P62258	YWHAE	stress response;transport;developmental processes;signal transduction;other biological processes	cytosol;nucleus;other cell component	other molecular function	2.38786e+08	3.4842e+08	2.1161e+08	2.44877e+08	3.03715e+08	2.48815e+08	2.38507e+08	2.56607e+08	2.60814e+08	2.41764e+08	3.69514e+08	3.24473e+08	3.39991e+08	3.46422e+08	3.31192e+08
14-3-3 protein eta	Q04917	YWHAH	other metabolic processes;transport;signal transduction;other biological processes	plasma membrane;other membranes;cytosol;other cell component	signal transduction activity or receptor binding;cytoskeletal activity;other molecular function	2.96569e+07	4.32395e+07	2.71131e+07	3.08792e+07	3.80203e+07	2.98376e+07	3.1835e+07	3.21214e+07	3.29398e+07	2.90798e+07	4.46537e+07	4.03972e+07	4.58622e+07	4.37712e+07	4.4749e+07
14-3-3 protein gamma	P61981	YWHAG	transport;signal transduction;other biological processes	cytosol;other cell component	signal transduction activity or receptor binding;enzyme regulator activity;other molecular function	4.77905e+07	7.13893e+07	4.23859e+07	4.71032e+07	6.01121e+07	5.38927e+07	4.7639e+07	5.30538e+07	5.36559e+07	5.09444e+07	8.09637e+07	6.94735e+07	7.60192e+07	7.53935e+07	7.28084e+07
14-3-3 protein sigma	P31947	SFN	cell organization and biogenesis;stress response;signal transduction;other biological processes	non-structural extracellular;cytosol;nucleus;other cell component	enzyme regulator activity;other molecular function	1.02965e+07	2.15919e+07	1.10635e+07	1.37784e+07	1.55376e+07	1.31551e+07	1.4237e+07	1.50561e+07	1.35006e+07	1.30644e+07	1.99407e+07	1.60877e+07	1.7653e+07	1.71347e+07	1.8154e+07
14-3-3 protein theta	P27348	YWHAQ	transport;signal transduction;other biological processes	cytosol;other cell component	other molecular function	9.03054e+07	1.37005e+08	7.85312e+07	8.97309e+07	1.09101e+08	9.09651e+07	8.56226e+07	9.04025e+07	9.01346e+07	8.97995e+07	1.36176e+08	1.18243e+08	1.18398e+08	1.21695e+08	1.26274e+08
14-3-3 protein zeta/delta	P63104	YWHAZ	cell organization and biogenesis;protein metabolism;other metabolic processes;transport;developmental processes;signal transduction;other biological processes	cytosol;nucleus;other cell component	other molecular function	2.26626e+08	3.37044e+08	1.84411e+08	2.09737e+08	2.68988e+08	2.06121e+08	2.16795e+08	2.27483e+08	2.20857e+08	2.11928e+08	2.96832e+08	2.51267e+08	2.76917e+08	2.84021e+08	2.82403e+08
17-beta-hydroxysteroid dehydrogenase type 2	P37059	HSD17B2	other metabolic processes;developmental processes;other biological processes	other membranes;ER/Golgi	other molecular function	3.6002e+07	2.78419e+07	3.07128e+07	3.24174e+07	3.55855e+07	2.11098e+07	1.68046e+07	2.5865e+07	2.1881e+07	2.01417e+07	2.04397e+07	2.35239e+07	2.58678e+07	2.18402e+07	2.46165e+07
182 kDa tankyrase-1-binding protein	Q9C0C2	TNKS1BP1	cell organization and biogenesis;DNA metabolism;other metabolic processes;stress response;other biological processes	plasma membrane;other membranes;cytosol;cytoskeleton;nucleus;other cell component	other molecular function	4.77441e+06	7574813	3.71513e+06	3.9877e+06	5.71049e+06	3.12556e+06	3.20601e+06	3.24001e+06	4.54153e+06	2.83165e+06	7.16921e+06	6.64309e+06	6.91547e+06	7.1275e+06	6.88831e+06
1-acyl-sn-glycerol-3-phosphate acyltransferase alpha	Q99943	AGPAT1	other metabolic processes;other biological processes	other membranes;ER/Golgi	other molecular function	2.43852e+06	3.12721e+06	2.39917e+06	2.20185e+06	2.2871e+06	2.78272e+06	2.33083e+06	3.16053e+06	2.76665e+06	3.16233e+06	388019	1.71184e+06	424411	2.062e+06	1.68704e+06
1-acyl-sn-glycerol-3-phosphate acyltransferase beta	O15120	AGPAT2	other metabolic processes;other biological processes	plasma membrane;other membranes;ER/Golgi	other molecular function	4.79766e+06	2446499	2.50507e+06	3.31145e+06	2.98692e+06	4.68127e+06	5.65077e+06	3.49886e+06	3.08746e+06	2.54839e+06	3.39123e+06	2.10624e+06	2.15023e+06	3.55936e+06	2.461e+06
2',3'-cyclic-nucleotide 3'-phosphodiesterase	P09543	CNP	cell-cell signaling;cell organization and biogenesis;other metabolic processes;transport;developmental processes;other biological processes	non-structural extracellular;plasma membrane;other membranes;cytoskeleton;mitochondrion;other cell component	nucleic acid binding activity;other molecular function	7.21538e+06	1.08347e+07	5.44583e+06	9.17681e+06	7.01544e+06	7.31902e+06	5.65754e+06	5.41443e+06	7.80703e+06	5.12926e+06	1.32499e+07	9.11088e+06	9.23369e+06	1.08008e+07	1.05779e+07
2,4-dienoyl-CoA reductase [(3E)-enoyl-CoA-producing], mitochondrial	Q16698	DECR1	other metabolic processes;other biological processes	cytosol;mitochondrion;nucleus;other cell component	other molecular function	2.92419e+08	2.33697e+08	3.17085e+08	2.86831e+08	2.81728e+08	2.82281e+08	3.07099e+08	3.00578e+08	2.80725e+08	3.1061e+08	1.60732e+08	1.82648e+08	1.79109e+08	1.83112e+08	1.74031e+08
2',5'-phosphodiesterase 12	Q6L8Q7	PDE12	RNA metabolism OR transcription;other metabolic processes;stress response;other biological processes	cytosol;mitochondrion	other molecular function	4.04092e+06	1.00841e+06	4.31752e+06	3.74787e+06	2.63698e+06	1.44228e+06	712737	1.74978e+06	686293	1.89811e+06	4.82312e+06	1.03856e+06	2.00148e+06	2.50314e+06	3.36132e+06
26S proteasome non-ATPase regulatory subunit 1	Q99460	PSMD1	protein metabolism;other metabolic processes;other biological processes	non-structural extracellular;cytosol;nucleus;other cytoplasmic organelle;other cell component	enzyme regulator activity;other molecular function	4.22387e+07	5.98179e+07	3.94033e+07	4.26292e+07	5.18219e+07	3.79605e+07	4.07898e+07	3.89544e+07	3.88235e+07	3.67472e+07	9.83067e+07	8.49151e+07	9.41788e+07	9.09347e+07	9.05975e+07
26S proteasome non-ATPase regulatory subunit 10	O75832	PSMD10	cell organization and biogenesis;other biological processes	cytosol;cytoskeleton;nucleus;other cell component	other molecular function	2.98965e+06	3.74115e+06	1.84071e+06	1.94303e+06	2.52646e+06	1.10424e+06	683897	2.09473e+06	1.7494e+06	1.06393e+06	3.13092e+06	2.41508e+06	2.63348e+06	2.54953e+06	4.25247e+06
26S proteasome non-ATPase regulatory subunit 11	O00231	PSMD11	cell organization and biogenesis;protein metabolism;other metabolic processes;other biological processes	non-structural extracellular;cytosol;nucleus;other cell component	other molecular function	5.0001e+07	6.91185e+07	5.11008e+07	5.85538e+07	6.43131e+07	5.24964e+07	5.78252e+07	5.40347e+07	5.16989e+07	4.9279e+07	9.26058e+07	8.44435e+07	8.3913e+07	9.2246e+07	9.54282e+07
26S proteasome non-ATPase regulatory subunit 12	O00232	PSMD12		non-structural extracellular;cytosol;nucleus;other cell component		3.4647e+07	4.99843e+07	3.39167e+07	3.47436e+07	4.16946e+07	3.27124e+07	3.30881e+07	3.49374e+07	3.02279e+07	2.90104e+07	6.07318e+07	5.54397e+07	5.66609e+07	6.08039e+07	6.44707e+07
26S proteasome non-ATPase regulatory subunit 13	Q9UNM6	PSMD13	cell cycle OR cell proliferation;cell organization and biogenesis;protein metabolism;other metabolic processes	non-structural extracellular;cytosol;nucleus;other cell component	other molecular function	3.87649e+07	5.43112e+07	3.61356e+07	4.18433e+07	4.89294e+07	3.63819e+07	3.83024e+07	4.15112e+07	3.79064e+07	3.28262e+07	6.87214e+07	6.03128e+07	6.61677e+07	6.54203e+07	6.70276e+07
26S proteasome non-ATPase regulatory subunit 14	O00487	PSMD14	protein metabolism;DNA metabolism;other metabolic processes;stress response;other biological processes	non-structural extracellular;cytosol;nucleus;other cell component	enzyme regulator activity;other molecular function	1.85316e+07	3.16264e+07	1.98495e+07	1.95554e+07	2.3808e+07	2.2388e+07	2.00031e+07	2.06984e+07	1.81791e+07	1.62336e+07	3.64006e+07	2.76171e+07	3.20429e+07	3.07199e+07	3.33893e+07
26S proteasome non-ATPase regulatory subunit 2	Q13200	PSMD2	protein metabolism;other metabolic processes;other biological processes	non-structural extracellular;cytosol;nucleus;other cell component	enzyme regulator activity	6.62954e+07	9.14653e+07	6.57314e+07	7.04266e+07	8.16871e+07	5.73836e+07	5.85678e+07	6.46116e+07	5.97595e+07	5.12386e+07	1.19225e+08	1.12045e+08	1.11449e+08	1.14495e+08	1.15552e+08
26S proteasome non-ATPase regulatory subunit 3	O43242	PSMD3	protein metabolism;other metabolic processes;other biological processes	non-structural extracellular;cytosol;nucleus;other cell component	enzyme regulator activity	2.49636e+07	3.82554e+07	2.19816e+07	2.2555e+07	3.06874e+07	2.57347e+07	3.36476e+07	3.15633e+07	3.30109e+07	2.80697e+07	5.10785e+07	4.0818e+07	4.38659e+07	4.11457e+07	5.35399e+07
26S proteasome non-ATPase regulatory subunit 4	P55036	PSMD4	protein metabolism;other metabolic processes	cytosol;nucleus;other cell component	other molecular function	1.14625e+07	2.25104e+07	1.40204e+07	1.46771e+07	1.62539e+07	1.43125e+07	1.50605e+07	1.5662e+07	1.60595e+07	1.38223e+07	2.95167e+07	2.35632e+07	2.75301e+07	2.60609e+07	3.53457e+07
26S proteasome non-ATPase regulatory subunit 5	Q16401	PSMD5	cell organization and biogenesis	cytosol;nucleus;other cell component		2.07199e+06	4.18221e+06	2.23904e+06	2.61914e+06	3.75862e+06	3.06804e+06	2.29428e+06	3.022e+06	1.87879e+06	916028	6.23096e+06	6.0219e+06	4.84832e+06	5.44035e+06	6.42876e+06
26S proteasome non-ATPase regulatory subunit 6	Q15008	PSMD6	protein metabolism;other metabolic processes;other biological processes	non-structural extracellular;cytosol;nucleus;other cell component	enzyme regulator activity	7.90551e+06	1.22659e+07	8.72045e+06	1.04331e+07	1.12061e+07	1.19192e+07	1.05391e+07	9.38485e+06	9.16162e+06	9.48971e+06	1.85964e+07	1.49013e+07	1.80854e+07	1.8625e+07	1.6789e+07
26S proteasome non-ATPase regulatory subunit 7	P51665	PSMD7	protein metabolism;other metabolic processes	non-structural extracellular;cytosol;nucleus;other cell component	other molecular function	2.13105e+07	2.84857e+07	2.18551e+07	2.17434e+07	2.84851e+07	2.21827e+07	2.18218e+07	2.14546e+07	2.07318e+07	1.86697e+07	3.79886e+07	3.33127e+07	3.90132e+07	3.88605e+07	4.05141e+07
26S proteasome non-ATPase regulatory subunit 8	P48556	PSMD8	protein metabolism;other metabolic processes	cytosol;nucleus;other cell component		3.18915e+06	6.36127e+06	5.58242e+06	5.48903e+06	6.67835e+06	7.10994e+06	5.71431e+06	6.26069e+06	6.64475e+06	5.05098e+06	9.16319e+06	9.80647e+06	9.75595e+06	9.20295e+06	9.79666e+06
26S proteasome non-ATPase regulatory subunit 9	O00233	PSMD9	cell organization and biogenesis;protein metabolism;other metabolic processes;other biological processes	cytosol;nucleus;other cell component	other molecular function		957084	386917	529853	1.14003e+06	540078		641847	532219	534042	1.03965e+06	1.17568e+06	1.23484e+06	859212	960413
26S proteasome regulatory subunit 10B	P62333	PSMC6	protein metabolism;other metabolic processes;stress response;other biological processes	cytosol;nucleus;other cell component	other molecular function	2.62786e+07	3.22808e+07	2.87513e+07	2.94831e+07	3.4196e+07	2.36367e+07	2.22033e+07	2.67594e+07	2.3713e+07	1.90795e+07	5.66745e+07	4.86803e+07	5.19063e+07	5.94096e+07	5.40128e+07
26S proteasome regulatory subunit 4	P62191	PSMC1	protein metabolism;other metabolic processes;other biological processes	cytosol;nucleus;other cell component	other molecular function	4.69168e+07	5.74995e+07	4.14577e+07	5.09966e+07	5.72461e+07	3.92267e+07	4.02892e+07	4.2365e+07	4.3821e+07	3.5327e+07	8.13482e+07	7.83156e+07	7.75408e+07	8.14242e+07	8.30069e+07
26S proteasome regulatory subunit 6A	P17980	PSMC3	protein metabolism;other metabolic processes;other biological processes	non-structural extracellular;cytosol;nucleus;other cell component	other molecular function	3.60222e+07	4.83498e+07	3.54482e+07	4.10552e+07	4.05503e+07	3.2656e+07	3.2503e+07	3.56255e+07	3.05937e+07	2.97059e+07	7.79033e+07	6.83604e+07	6.79746e+07	7.20361e+07	7.50721e+07
26S proteasome regulatory subunit 6B	P43686	PSMC4	protein metabolism;other metabolic processes;developmental processes;other biological processes	cytosol;nucleus;other cell component	other molecular function	3.03121e+07	4.64631e+07	3.3516e+07	3.75339e+07	3.31035e+07	2.80873e+07	3.20814e+07	3.06457e+07	3.00999e+07	3.13449e+07	7.11002e+07	6.14652e+07	6.10265e+07	5.98991e+07	6.72625e+07
26S proteasome regulatory subunit 7	P35998	PSMC2	protein metabolism;other metabolic processes;other biological processes	non-structural extracellular;cytosol;nucleus;other cell component	other molecular function	3.14181e+07	4.09929e+07	3.43487e+07	3.48892e+07	3.59985e+07	2.97863e+07	2.7924e+07	2.93616e+07	2.88936e+07	2.73207e+07	6.93534e+07	5.9298e+07	6.27282e+07	6.0365e+07	7.42504e+07
26S proteasome regulatory subunit 8	P62195	PSMC5	protein metabolism;other metabolic processes;other biological processes	cytosol;nucleus;other cell component	signal transduction activity or receptor binding;other molecular function	1.52664e+08	1.70681e+08	1.59611e+08	1.73498e+08	1.64993e+08	1.42523e+08	1.53946e+08	1.50773e+08	1.33346e+08	1.48473e+08	1.77305e+08	1.70676e+08	1.64185e+08	1.64426e+08	1.77201e+08
28 kDa heat- and acid-stable phosphoprotein	Q13442	PDAP1	signal transduction	non-structural extracellular;plasma membrane;other membranes;cytosol;other cell component		6.15419e+06	9.78633e+06	4.83414e+06	6.05655e+06	6.9663e+06	5.82432e+06	5.73702e+06	6.47145e+06	5.34564e+06	6.05699e+06	1.01931e+07	6.34362e+06	7.16218e+06	6.1777e+06	9.5499e+06
28S ribosomal protein S10, mitochondrial	P82664	MRPS10		other membranes;mitochondrion;translational apparatus		6.31544e+06	6.07184e+06	6.11581e+06	6.40168e+06	7.95056e+06	6.63088e+06	6.03158e+06	7.04406e+06	7.81645e+06	6.01386e+06	4.06573e+06	5.80763e+06	6.41915e+06	6.55878e+06	6.55672e+06
28S ribosomal protein S11, mitochondrial	P82912	MRPS11	cell organization and biogenesis;protein metabolism;RNA metabolism OR transcription;other metabolic processes	other membranes;cytosol;mitochondrion;translational apparatus	nucleic acid binding activity;other molecular function	1.07336e+07	8.61677e+06	1.04987e+07	1.08064e+07	9.4199e+06	9.86545e+06	1.11307e+07	9.54101e+06	9.12241e+06	9.1947e+06	7.17653e+06	7.37778e+06	7.42187e+06	6.4707e+06	8.71383e+06
28S ribosomal protein S12, mitochondrial	O15235	MRPS12	protein metabolism;other metabolic processes	other membranes;mitochondrion;translational apparatus	other molecular function	4.99705e+06	4.60905e+06	7.12376e+06	6.47059e+06	7.45893e+06	6.97023e+06	5.27511e+06	5.88729e+06	7.78397e+06	5.44332e+06	4.49209e+06	3.42457e+06	2.67678e+06	5.06397e+06	2.87771e+06
28S ribosomal protein S14, mitochondrial	O60783	MRPS14	protein metabolism;other metabolic processes	other membranes;mitochondrion;translational apparatus;nucleus	other molecular function	837004	584352	1.11343e+06	936967	730153	997214	1.01797e+06	1.14093e+06	1.14997e+06	1.04058e+06	839872	652741	1.39598e+06	862300	560694
28S ribosomal protein S15, mitochondrial	P82914	MRPS15	protein metabolism;other metabolic processes	other membranes;mitochondrion;translational apparatus;nucleus	other molecular function	7.44321e+06	7.29469e+06	5.28419e+06	5.48147e+06	6.42691e+06	3.53135e+06	3.20344e+06	3.05153e+06	3.51176e+06	3.82994e+06	4.24692e+06	5.38163e+06	3.01205e+06	4.38866e+06	5.11081e+06
28S ribosomal protein S16, mitochondrial	Q9Y3D3	MRPS16	protein metabolism;other metabolic processes	other membranes;cytosol;mitochondrion;translational apparatus	other molecular function	2.60445e+07	2.31413e+07	2.95164e+07	2.74859e+07	3.45413e+07	2.80714e+07	2.23837e+07	2.10585e+07	2.63126e+07	2.16333e+07	3.24737e+07	2.87672e+07	2.93014e+07	3.39921e+07	2.65802e+07
28S ribosomal protein S17, mitochondrial	Q9Y2R5	MRPS17	protein metabolism;other metabolic processes	other membranes;mitochondrion;translational apparatus	nucleic acid binding activity	1.52965e+07	1.40714e+07	1.50271e+07	1.26364e+07	1.42111e+07	1.25987e+07	1.23877e+07	1.62077e+07	1.19575e+07	1.28665e+07	9.9998e+06	1.12293e+07	1.08861e+07	1.02718e+07	1.1733e+07
28S ribosomal protein S18b, mitochondrial	Q9Y676	MRPS18B	protein metabolism;other metabolic processes	other membranes;mitochondrion;translational apparatus;nucleus;other cell component	other molecular function	1.09062e+07	1.05052e+07	1.72871e+07	1.36199e+07	1.36016e+07	1.24891e+07	1.3917e+07	1.42442e+07	1.28997e+07	1.34662e+07	9.9388e+06	1.20227e+07	1.07647e+07	1.21104e+07	1.00362e+07
28S ribosomal protein S18c, mitochondrial	Q9Y3D5	MRPS18C	protein metabolism;other metabolic processes	other membranes;mitochondrion;translational apparatus	nucleic acid binding activity;other molecular function	1.45472e+06	913580	1.44558e+06	8.58e+06	861733	1.73185e+06	7.027e+06	1.35852e+06	1.80734e+06	2.18393e+06	935953	753238		1.10976e+06
28S ribosomal protein S2, mitochondrial	Q9Y399	MRPS2	cell organization and biogenesis;protein metabolism;other metabolic processes	other membranes;mitochondrion;translational apparatus	other molecular function	1.72609e+07	1.53176e+07	1.33116e+07	1.51705e+07	1.46368e+07	1.36786e+07	1.25853e+07	1.28638e+07	1.31915e+07	1.59512e+07	1.01398e+07	1.26647e+07	1.09576e+07	1.24605e+07	1.12755e+07
28S ribosomal protein S21, mitochondrial	P82921	MRPS21	protein metabolism;other metabolic processes	other membranes;mitochondrion;translational apparatus	other molecular function	3.14697e+06	2.6465e+06	3.22958e+06	3.49469e+06	2.85262e+06	2.51234e+06	2.21908e+06	2.51964e+06	2.67687e+06	1.99907e+06	2.25293e+06	2.15107e+06	2.30506e+06	2.1597e+06	2.03442e+06
28S ribosomal protein S22, mitochondrial	P82650	MRPS22		other membranes;mitochondrion;translational apparatus	other molecular function	8.4025e+07	8.06853e+07	8.08941e+07	7.97728e+07	9.20957e+07	6.98505e+07	7.1901e+07	7.28227e+07	7.28743e+07	7.42088e+07	6.92024e+07	6.908e+07	7.10613e+07	7.79965e+07	7.0115e+07
28S ribosomal protein S23, mitochondrial	Q9Y3D9	MRPS23	protein metabolism;other metabolic processes	other membranes;mitochondrion;translational apparatus;nucleus	other molecular function	8.87759e+06	7.78679e+06	8.14607e+06	1.09564e+07	1.13064e+07	1.18683e+07	9.24768e+06	1.0325e+07	1.11363e+07	1.26612e+07	1.24397e+07	1.04916e+07	1.15701e+07	1.00795e+07	8.27249e+06
28S ribosomal protein S24, mitochondrial	Q96EL2	MRPS24	protein metabolism;other metabolic processes	other membranes;mitochondrion;translational apparatus	other molecular function	6.15363e+06	5.38121e+06	5.34253e+06	5.05339e+06	6.69446e+06	4.50388e+06	5.0665e+06	4.01334e+06	4.99968e+06	4.34211e+06	3.98018e+06	3.58592e+06	3.58589e+06	5.3698e+06	3.63387e+06
28S ribosomal protein S25, mitochondrial	P82663	MRPS25		other membranes;mitochondrion;translational apparatus	other molecular function	1.09786e+07	9.53873e+06	8.40791e+06	1.10588e+07	9.34713e+06	6.30309e+06	7.08074e+06	8.15233e+06	7.74776e+06	8.2826e+06	5.35788e+06	7.43498e+06	6.78722e+06	7.49335e+06	5.63782e+06
28S ribosomal protein S26, mitochondrial	Q9BYN8	MRPS26		other membranes;mitochondrion;translational apparatus;nucleus		1.95682e+07	1.77821e+07	1.53473e+07	1.68301e+07	1.57765e+07	1.37377e+07	1.38041e+07	1.43228e+07	1.33098e+07	1.47905e+07	1.1432e+07	1.19092e+07	1.21255e+07	1.30175e+07	1.1577e+07
28S ribosomal protein S27, mitochondrial	Q92552	MRPS27	cell cycle OR cell proliferation;other biological processes	other membranes;mitochondrion;translational apparatus;nucleus;other cell component	translation activity;nucleic acid binding activity	4.77103e+07	4.38992e+07	4.4624e+07	4.7928e+07	3.78675e+07	3.80947e+07	3.70738e+07	3.80045e+07	3.96424e+07	4.14224e+07	3.04707e+07	3.78082e+07	3.2285e+07	3.63364e+07	3.20209e+07
28S ribosomal protein S28, mitochondrial	Q9Y2Q9	MRPS28	protein metabolism;other metabolic processes	other membranes;mitochondrion;translational apparatus		2.04566e+07	1.92692e+07	1.57536e+07	2.06999e+07	2.04268e+07	1.48778e+07	1.83889e+07	1.78258e+07	1.49398e+07	1.64226e+07	1.35503e+07	1.68034e+07	1.59318e+07	1.61497e+07	1.21249e+07
28S ribosomal protein S29, mitochondrial	P51398	DAP3	signal transduction	other membranes;mitochondrion;translational apparatus;nucleus	other molecular function	2.69221e+07	2.58096e+07	2.27688e+07	2.69698e+07	2.87335e+07	2.31427e+07	1.92668e+07	2.04181e+07	1.90617e+07	1.96778e+07	1.63928e+07	2.20689e+07	1.8767e+07	1.87318e+07	1.91915e+07
28S ribosomal protein S31, mitochondrial	Q92665	MRPS31		other membranes;mitochondrion;translational apparatus;nucleus	other molecular function	2.29187e+07	1.97612e+07	1.88637e+07	1.81649e+07	2.19741e+07	1.88097e+07	1.94452e+07	2.16525e+07	1.87961e+07	2.09077e+07	1.59239e+07	1.5991e+07	1.54388e+07	1.72446e+07	1.86504e+07
28S ribosomal protein S34, mitochondrial	P82930	MRPS34	protein metabolism;other metabolic processes	other membranes;mitochondrion;translational apparatus	other molecular function	7.92093e+06	7.38758e+06	7.59942e+06	7.47681e+06	8.09725e+06	6.71569e+06	6.83816e+06	7.03691e+06	7.08436e+06	6.27885e+06	5.22329e+06	4.62083e+06	4.40064e+06	6.31058e+06	5.00502e+06
28S ribosomal protein S35, mitochondrial	P82673	MRPS35	protein metabolism;other metabolic processes	other membranes;mitochondrion;translational apparatus	other molecular function	2.06488e+07	2.15311e+07	1.99927e+07	2.03457e+07	2.18947e+07	1.89224e+07	1.65572e+07	1.7951e+07	1.64478e+07	1.66134e+07	1.60345e+07	1.53551e+07	1.08167e+07	1.87774e+07	1.0772e+07
28S ribosomal protein S5, mitochondrial	P82675	MRPS5	protein metabolism;other metabolic processes	other membranes;mitochondrion;translational apparatus	other molecular function	7.39744e+06	6.92344e+06	7.13325e+06	6.27043e+06	7.09174e+06	6.54581e+06	5.20634e+06	5.55747e+06	4.9735e+06	5.70497e+06	4.91545e+06	5.22782e+06	4.01967e+06	4.98725e+06	5.03611e+06
28S ribosomal protein S6, mitochondrial	P82932	MRPS6	protein metabolism;other metabolic processes	other membranes;mitochondrion;translational apparatus	nucleic acid binding activity;other molecular function	4.23503e+07	3.88951e+07	4.94846e+07	4.63843e+07	4.39848e+07	6.085e+07	5.53588e+07	6.62432e+07	5.89199e+07	5.70156e+07	3.11845e+07	3.5348e+07	3.49671e+07	3.69436e+07	3.1063e+07
28S ribosomal protein S7, mitochondrial	Q9Y2R9	MRPS7	cell organization and biogenesis;protein metabolism;other metabolic processes	other membranes;mitochondrion;translational apparatus	nucleic acid binding activity;other molecular function	2.38235e+07	2.09102e+07	2.21026e+07	2.20062e+07	2.22111e+07	1.54002e+07	1.64355e+07	1.85325e+07	1.69294e+07	1.84903e+07	1.59537e+07	1.64509e+07	1.61538e+07	1.69103e+07	1.72655e+07
28S ribosomal protein S9, mitochondrial	P82933	MRPS9	protein metabolism;other metabolic processes	other membranes;mitochondrion;translational apparatus;nucleus	other molecular function	2.9771e+07	2.75708e+07	2.42585e+07	2.66081e+07	2.79961e+07	2.02987e+07	1.96721e+07	2.33531e+07	1.95769e+07	2.10044e+07	2.21469e+07	2.03705e+07	1.6967e+07	2.22837e+07	2.09577e+07
2-amino-3-ketobutyrate coenzyme A ligase, mitochondrial	O75600	GCAT	other metabolic processes	other membranes;mitochondrion;nucleus	other molecular function	1.50765e+07	1.16843e+07	1.8613e+07	1.62858e+07	1.33314e+07	1.31881e+07	1.21797e+07	1.37842e+07	1.29823e+07	1.23892e+07	8.00213e+06	7.19013e+06	9.27849e+06	7.52965e+06	8.21592e+06
2-hydroxyacyl-CoA lyase 1	Q9UJ83	HACL1	cell organization and biogenesis;other metabolic processes;transport	cytosol;nucleus;other cytoplasmic organelle;other cell component	other molecular function	2.63647e+07	2.32026e+07	2.88187e+07	2.63139e+07	2.52594e+07	2.54351e+07	2.54365e+07	2.53572e+07	1.99027e+07	2.47779e+07	1.30063e+07	1.29608e+07	1.08778e+07	1.39054e+07	1.55742e+07
2-hydroxyacyl-CoA lyase 2	A1L0T0	ILVBL	other metabolic processes	other membranes;ER/Golgi;other cell component	other molecular function	4.76657e+07	3.99373e+07	4.77608e+07	4.74936e+07	4.63351e+07	4.21762e+07	4.50319e+07	4.32115e+07	4.34163e+07	4.35891e+07	3.37072e+07	3.47729e+07	3.64622e+07	4.17181e+07	3.87962e+07
2-hydroxyacylsphingosine 1-beta-galactosyltransferase	Q16880	UGT8	cell organization and biogenesis;other metabolic processes;developmental processes;other biological processes	plasma membrane;other membranes;ER/Golgi;other cell component	other molecular function	452978	435660	670196	564930	485149	326190	299827	337517				398012	525377	586589	475440
2-iminobutanoate/2-iminopropanoate deaminase	P52758	RIDA	cell cycle OR cell proliferation;RNA metabolism OR transcription;other metabolic processes;developmental processes;other biological processes	cytosol;mitochondrion;nucleus;other cytoplasmic organelle;other cell component	nucleic acid binding activity;other molecular function	1.24166e+07	1.42551e+07	1.80465e+07	1.83147e+07	1.78647e+07	1.85053e+07	1.23913e+07	1.70211e+07	1.81086e+07	1.82635e+07	9.2253e+06	9.16803e+06	8.82849e+06	9.3921e+06	6.47424e+06
2-methoxy-6-polyprenyl-1,4-benzoquinol methylase, mitochondrial	Q5HYK3	COQ5	other metabolic processes	other membranes;mitochondrion;other cell component	other molecular function	1.47143e+06	385154	2.02434e+06	2.28088e+06	1.52763e+06	1.40476e+06	1.87412e+06	1.85588e+06	1.60731e+06	2.30158e+06	1.42165e+06	1.63767e+06	1.17326e+06	1.74286e+06	801526
2-oxoadipate dehydrogenase complex component E1	Q96HY7	DHTKD1	other metabolic processes;developmental processes	mitochondrion	other molecular function	2.58546e+07	2.30281e+07	1.8026e+07	2.03337e+07	1.72664e+07	1.61982e+07	1.88106e+07	1.70817e+07	1.67557e+07	1.80362e+07	8.37979e+06	1.18654e+07	9.9884e+06	1.19239e+07	1.61585e+07
2-oxoglutarate dehydrogenase complex component E1	Q02218	OGDH	protein metabolism;other metabolic processes;developmental processes	other membranes;mitochondrion;nucleus;other cell component	other molecular function	8.42674e+07	7.15528e+07	8.50416e+07	7.89445e+07	7.95074e+07	7.58444e+07	8.22105e+07	7.94369e+07	7.77787e+07	8.33585e+07	6.1764e+07	6.29577e+07	5.8757e+07	6.0587e+07	6.09208e+07
2-oxoisovalerate dehydrogenase subunit alpha, mitochondrial	P12694	BCKDHA	other metabolic processes	mitochondrion	other molecular function	1.69771e+07	1.73642e+07	1.97343e+07	2.13568e+07	1.917e+07	1.68214e+07	1.84902e+07	1.95505e+07	1.37867e+07	1.6547e+07	6.03283e+06	7.87353e+06	5.23892e+06	5.17173e+06	7.26534e+06
2-oxoisovalerate dehydrogenase subunit beta, mitochondrial	P21953	BCKDHB	other metabolic processes;other biological processes	mitochondrion;nucleus	other molecular function	1.03721e+07	3.46125e+06	7.48234e+06	1.16096e+07	9.45101e+06	6.48224e+06	7.06551e+06	6.73643e+06	9.56959e+06	9.24086e+06	1.20083e+06	3.12573e+06	1.04756e+06	2.99385e+06	1.00369e+06
3'(2'),5'-bisphosphate nucleotidase 1	O95861	BPNT1	other metabolic processes;developmental processes	cytosol	other molecular function	8.11025e+06	1.24663e+07	1.06117e+07	9.41195e+06	1.1533e+07	8.45629e+06	9.81011e+06	8.24073e+06	8.97204e+06	9.1509e+06	9.19463e+06	8.86879e+06	8.81479e+06	9.83624e+06	8.8897e+06
39S ribosomal protein L1, mitochondrial	Q9BYD6	MRPL1	protein metabolism;RNA metabolism OR transcription;other metabolic processes	other membranes;cytosol;mitochondrion;translational apparatus	other molecular function	3.35565e+07	2.8275e+07	3.45157e+07	3.63519e+07	3.52169e+07	3.04425e+07	3.30454e+07	2.73175e+07	3.17837e+07	3.04495e+07	2.61937e+07	2.78065e+07	2.60289e+07	2.44975e+07	2.44964e+07
39S ribosomal protein L10, mitochondrial	Q7Z7H8	MRPL10	protein metabolism;other metabolic processes	other membranes;mitochondrion;translational apparatus;nucleus;other cell component	other molecular function	2.74596e+06	2194749	2.58392e+06	2.43592e+06	2.16593e+06	1.79593e+06	2.3533e+06	1.85265e+06	2.05806e+06	2.2751e+06	1.4452e+06	1.63489e+06	1.51657e+06	1.08479e+06	1.64768e+06
39S ribosomal protein L11, mitochondrial	Q9Y3B7	MRPL11	protein metabolism;other metabolic processes	other membranes;mitochondrion;translational apparatus	nucleic acid binding activity;other molecular function	4.26527e+07	3.7667e+07	3.09424e+07	3.788e+07	3.16999e+07	2.72946e+07	2.73558e+07	2.67367e+07	2.91263e+07	3.65e+07	2.34498e+07	2.58751e+07	2.39106e+07	2.88822e+07	2.52921e+07
39S ribosomal protein L12, mitochondrial	P52815	MRPL12	protein metabolism;RNA metabolism OR transcription;other metabolic processes;other biological processes	other membranes;mitochondrion;translational apparatus	nucleic acid binding activity;other molecular function	7.62122e+07	5.87776e+07	5.72194e+07	6.19276e+07	6.14631e+07	4.50234e+07	4.75208e+07	5.22678e+07	4.47211e+07	5.35447e+07	3.40163e+07	3.81893e+07	3.39387e+07	3.47551e+07	3.63202e+07
39S ribosomal protein L13, mitochondrial	Q9BYD1	MRPL13	protein metabolism;other metabolic processes;other biological processes	other membranes;mitochondrion;translational apparatus	nucleic acid binding activity;other molecular function	9.90656e+06	7.75921e+06	8.62518e+06	9.02952e+06	7.60619e+06	7.31062e+06	9.198e+06	9.64604e+06	6.77887e+06	8.80897e+06	6.94657e+06	6.67103e+06	4.37097e+06	4.24665e+06	6.60062e+06
39S ribosomal protein L15, mitochondrial	Q9P015	MRPL15	protein metabolism;other metabolic processes;other biological processes	other membranes;mitochondrion;translational apparatus	other molecular function		1.49241e+06	1.60338e+06	2.00312e+06	1.68683e+06	1.12572e+06	1.07266e+06	1.69499e+06	1.59349e+06	1.61937e+06	1.56741e+06	2.48518e+06	1.53343e+06	1.27534e+06	1.22125e+06
39S ribosomal protein L17, mitochondrial	Q9NRX2	MRPL17	protein metabolism;other metabolic processes	other membranes;mitochondrion;translational apparatus	other molecular function	270484	297619	329883	264465	268873		281821	216840	363918	298685	213172	1.67073e+06	294909	221545	233746
39S ribosomal protein L18, mitochondrial	Q9H0U6	MRPL18	protein metabolism;other metabolic processes;transport	other membranes;mitochondrion;translational apparatus	nucleic acid binding activity;other molecular function	8.13009e+06	1.13813e+07	1.22587e+07	1.23178e+07	1.08536e+07	1.25631e+07	1.33901e+07	1.16993e+07	1.22056e+07	1.13575e+07	9.13755e+06	1.02218e+07	9.01744e+06	9.83628e+06	8.50527e+06
39S ribosomal protein L19, mitochondrial	P49406	MRPL19	protein metabolism;other metabolic processes	other membranes;mitochondrion;translational apparatus;nucleus	other molecular function	1.97779e+07	16093223	1.78753e+07	1.87486e+07	1.73387e+07	1.70419e+07	1.66441e+07	1.69067e+07	1.67694e+07	1.69184e+07	1.18763e+07	1.33851e+07	1.25609e+07	1.36928e+07	1.26953e+07
39S ribosomal protein L2, mitochondrial	Q5T653	MRPL2	protein metabolism;other metabolic processes	other membranes;mitochondrion;translational apparatus;nucleus	other molecular function	1.23652e+06	1396731	4.31718e+06	3.49891e+06	995155	4.29801e+06	2.79375e+06	1.66236e+06	1.62705e+06	1.39766e+06	2.25211e+06	2.58379e+06	1.24787e+06	3.18485e+06	2.46558e+06
39S ribosomal protein L20, mitochondrial	Q9BYC9	MRPL20	cell organization and biogenesis;protein metabolism;other metabolic processes	other membranes;mitochondrion;translational apparatus	nucleic acid binding activity;other molecular function	2.73605e+06		2.46241e+06	2.36217e+06	2.87421e+06	1.96872e+06	1.7511e+06	2.02981e+06	2.21436e+06		2.2767e+06	2.25448e+06	2.65713e+06	2.2839e+06	2.05332e+06
39S ribosomal protein L21, mitochondrial	Q7Z2W9	MRPL21	protein metabolism;other metabolic processes	other membranes;mitochondrion;translational apparatus	other molecular function	1.12893e+07	1.11538e+07	1.06309e+07	1.07861e+07	1.18061e+07	9.60809e+06	8.25226e+06	9.27746e+06	8.81738e+06	9.45228e+06	7.76736e+06	1.02414e+07	9.50779e+06	9.68477e+06	8.03654e+06
39S ribosomal protein L22, mitochondrial	Q9NWU5	MRPL22	cell organization and biogenesis;protein metabolism;other metabolic processes	other membranes;mitochondrion;translational apparatus	other molecular function	8.34274e+06	7.62493e+06	7.38259e+06	8.71565e+06	7.17449e+06	5.71825e+06	6.03111e+06	5.99038e+06	6.52475e+06	5.7905e+06	5.93291e+06	5.33328e+06	6.93579e+06	5.35179e+06	5.43047e+06
39S ribosomal protein L23, mitochondrial	Q16540	MRPL23	protein metabolism;other metabolic processes	other membranes;mitochondrion;translational apparatus;nucleus	nucleic acid binding activity;other molecular function	4.36724e+06	1.7249e+06	3.18383e+06	3.47659e+06	4.6568e+06	3.39175e+06	4.00783e+06	3.25938e+06	3.58326e+06	4.10903e+06	2.21796e+06	2.97428e+06	3.4498e+06	3.25094e+06	3.27565e+06
39S ribosomal protein L24, mitochondrial	Q96A35	MRPL24	protein metabolism;other metabolic processes	other membranes;mitochondrion;translational apparatus	nucleic acid binding activity;other molecular function	1.8533e+07	1.89572e+07	2.18542e+07	1.74337e+07	1.82967e+07	1.41169e+07	1.40595e+07	1.70593e+07	1.64199e+07	1.57466e+07	1.20325e+07	1.25387e+07	1.54501e+07	1.52726e+07	1.61828e+07
39S ribosomal protein L28, mitochondrial	Q13084	MRPL28	protein metabolism;other metabolic processes	other membranes;cytosol;mitochondrion;translational apparatus	other molecular function	8.00795e+06	7.52182e+06	6.96795e+06	8.2114e+06	7.33656e+06	5.967e+06	5.84171e+06	6.48091e+06	4.41414e+06	6.22631e+06	5.83242e+06	3.9918e+06	5.51175e+06	5.59113e+06	5.44577e+06
39S ribosomal protein L3, mitochondrial	P09001	MRPL3	protein metabolism;other metabolic processes	other membranes;mitochondrion;translational apparatus	other molecular function	7.31796e+06	4.03308e+06	1.03599e+07	1.00559e+07	5.505e+06	9.66827e+06	4.49198e+06	7.09842e+06	9.35366e+06	9.08583e+06	8.00985e+06	4.77371e+06	4.40476e+06	9.30955e+06	4.16805e+06
39S ribosomal protein L30, mitochondrial	Q8TCC3	MRPL30	protein metabolism;other metabolic processes	other membranes;mitochondrion;translational apparatus	other molecular function	141455	127977	103779	94341.1	95353.1	100367	115632	157910	125017	142359	65533.8	79020.2	103516	90969.3	104240
39S ribosomal protein L32, mitochondrial	Q9BYC8	MRPL32	protein metabolism;other metabolic processes	other membranes;mitochondrion;translational apparatus	other molecular function	6.1622e+06	6.5853e+06	2.45443e+06	1.23228e+07	8.43877e+06	9.87395e+06	1.01713e+07	9.91407e+06	8.81748e+06	8.80014e+06	1.8589e+06	1.67013e+06	1.47729e+06	1.94879e+06	1.8145e+06
39S ribosomal protein L37, mitochondrial	Q9BZE1	MRPL37	protein metabolism;other metabolic processes	other membranes;mitochondrion;translational apparatus	other molecular function	3.11214e+07	2.27784e+07	3.80332e+07	3.40045e+07	3.2394e+07	3.12955e+07	3.4118e+07	3.23332e+07	3.39557e+07	3.32194e+07	2.13395e+07	2.26577e+07	2.08719e+07	2.34818e+07	2.36018e+07
39S ribosomal protein L38, mitochondrial	Q96DV4	MRPL38		other membranes;mitochondrion;translational apparatus		8.71568e+06	8.47617e+06	9.08555e+06	8.90815e+06	7.75859e+06	7.77563e+06	8.76977e+06	6.52867e+06	7.391e+06	7.31059e+06	5.78473e+06	6.84892e+06	6.17396e+06	6.53755e+06	5.56511e+06
39S ribosomal protein L39, mitochondrial	Q9NYK5	MRPL39		other membranes;mitochondrion;translational apparatus	other molecular function	3.2595e+07	2.97785e+07	2.82111e+07	2.89336e+07	2.7239e+07	2.75418e+07	2.53898e+07	2.82558e+07	2.48686e+07	2.7452e+07	1.84098e+07	2.17972e+07	1.7502e+07	2.35245e+07	2.14855e+07
39S ribosomal protein L4, mitochondrial	Q9BYD3	MRPL4	protein metabolism;other metabolic processes	other membranes;mitochondrion;translational apparatus	other molecular function	1.08006e+07	9.0415e+06	1.35816e+07	1.34936e+07	1.07377e+07	1.12868e+07	9.38344e+06	9.93812e+06	9.66167e+06	1.04331e+07	9.07602e+06	8.80987e+06	1.02677e+07	1.09912e+07	7.25955e+06
39S ribosomal protein L40, mitochondrial	Q9NQ50	MRPL40	other biological processes	other membranes;mitochondrion;translational apparatus;nucleus		1.5213e+07	1.15349e+07	1.43319e+07	1.31127e+07	1.37073e+07	1.2812e+07	1.27827e+07	1.17906e+07	1.05173e+07	1.37643e+07	9.08696e+06	8.93432e+06	8.02689e+06	6.58815e+06	8.06769e+06
39S ribosomal protein L41, mitochondrial	Q8IXM3	MRPL41	cell cycle OR cell proliferation;protein metabolism;other metabolic processes;other biological processes	other membranes;mitochondrion;translational apparatus;other cell component	other molecular function	6.5557e+06	4748216	4.39111e+06	5.48078e+06	5.0419e+06	2.79146e+06	4.86447e+06	4.64199e+06	5.59811e+06	3.95977e+06	5.12835e+06	4.79956e+06	4.86416e+06	2.72139e+06	2.17799e+06
39S ribosomal protein L44, mitochondrial	Q9H9J2	MRPL44	protein metabolism;RNA metabolism OR transcription;other metabolic processes	plasma membrane;other membranes;mitochondrion;translational apparatus;nucleus	nucleic acid binding activity;other molecular function	1.98133e+07	1.65067e+07	1.62514e+07	1.57007e+07	1.73046e+07	1.47656e+07	1.48474e+07	1.42104e+07	1.46534e+07	1.42533e+07	1.05226e+07	1.33347e+07	1.27661e+07	1.4099e+07	1.18374e+07
39S ribosomal protein L45, mitochondrial	Q9BRJ2	MRPL45		other membranes;mitochondrion;translational apparatus		2.10385e+07	1.80897e+07	2.19901e+07	1.98024e+07	1.9686e+07	1.63461e+07	2.01611e+07	2.50284e+07	1.64933e+07	1.79215e+07	1.37064e+07	1.83434e+07	1.66076e+07	1.96693e+07	1.71536e+07
39S ribosomal protein L46, mitochondrial	Q9H2W6	MRPL46		other membranes;mitochondrion;translational apparatus;nucleus;other cell component	other molecular function	2.95213e+07	24230246	3.16419e+07	2.77886e+07	3.01897e+07	2.56087e+07	2.68167e+07	2.44791e+07	2.48513e+07	2.28779e+07	2.05395e+07	2.09079e+07	2.22507e+07	2.28992e+07	2.13062e+07
39S ribosomal protein L47, mitochondrial	Q9HD33	MRPL47	protein metabolism;other metabolic processes	other membranes;mitochondrion;translational apparatus	other molecular function	1.14867e+07	1.00414e+07	1.11893e+07	1.00305e+07	9.74626e+06	8.18651e+06	9.36574e+06	1.07597e+07	9.27272e+06	1.00547e+07	7.27055e+06	9.00879e+06	9.78537e+06	8.64924e+06	1.1912e+07
39S ribosomal protein L48, mitochondrial	Q96GC5	MRPL48		other membranes;mitochondrion;translational apparatus		1.70905e+07	2.39369e+07	1.79206e+07	2.56625e+07	1.82424e+07	1.57492e+07	1.71443e+07	1.60301e+07	1.64792e+07	2.58778e+07	1.93822e+07	1.38192e+07	1.45581e+07	1.90996e+07	1.07121e+07
39S ribosomal protein L49, mitochondrial	Q13405	MRPL49	protein metabolism;other metabolic processes	other membranes;mitochondrion;translational apparatus	other molecular function	1.17643e+07	1.16454e+07	1.10013e+07	1.23704e+07	1.0377e+07	1.08488e+07	1.06625e+07	1.11871e+07	1.04522e+07	1.14845e+07	9.89086e+06	9.56332e+06	1.04967e+07	1.04293e+07	8.33575e+06
39S ribosomal protein L50, mitochondrial	Q8N5N7	MRPL50		other membranes;mitochondrion;translational apparatus		1.29546e+06	1.62168e+06	1.16494e+06	1.28164e+06	1.27051e+06	1.44511e+06	972935	884575	903811	726166	961917	782132	1.15494e+06	1.01346e+06	1.18031e+06
39S ribosomal protein L53, mitochondrial	Q96EL3	MRPL53		other membranes;mitochondrion;translational apparatus		1.74481e+07	1.60422e+07	1.61039e+07	1.57544e+07	1.50781e+07	1.22114e+07	1.47997e+07	1.48657e+07	1.42693e+07	1.65053e+07	8.3332e+06	1.25734e+07	9.8794e+06	9.52075e+06	1.02152e+07
39S ribosomal protein L54, mitochondrial	Q6P161	MRPL54		other membranes;mitochondrion;translational apparatus	other molecular function	5.23779e+06	4.00049e+06	1.42607e+07	1.06021e+07	9.83669e+06	1.14919e+07	1.22622e+07	9.72131e+06	1.18e+07	1.15609e+07	1.05293e+07	6.47198e+06	1.02645e+07	8.72923e+06	8.45534e+06
39S ribosomal protein L55, mitochondrial	Q7Z7F7	MRPL55	protein metabolism;other metabolic processes	other membranes;mitochondrion;translational apparatus	other molecular function	8.81853e+06	7.99442e+06	9.77598e+06	1.00446e+07	8.44591e+06	7.91153e+06	8.526e+06	9.91109e+06	8.60522e+06	8.18014e+06	9.23533e+06	8.58801e+06	8.77445e+06	8.83402e+06	8.86935e+06
39S ribosomal protein L9, mitochondrial	Q9BYD2	MRPL9	protein metabolism;other metabolic processes	other membranes;mitochondrion;translational apparatus	other molecular function	1.28906e+07	1.53357e+07	1.08193e+07	1.17206e+07	1.50825e+07	1.03689e+07	1.08999e+07	1.02731e+07	1.29962e+07	1.25351e+07	8.11684e+06	1.03215e+07	8.67971e+06	1.01037e+07	8.46316e+06
39S ribosomal protein S30, mitochondrial	Q9NP92	MRPS30	protein metabolism;other metabolic processes;other biological processes	other membranes;mitochondrion;translational apparatus	other molecular function	1.19591e+07	7.7115e+06	1.02791e+07	1.09412e+07	1.17669e+07	8.9717e+06	1.05584e+07	8.90791e+06	1.08616e+07	1.04993e+07	7.21195e+06	8.60742e+06	7.17737e+06	7.80519e+06	7.09866e+06
3-beta-hydroxysteroid-Delta(8),Delta(7)-isomerase	Q15125	EBP	other metabolic processes;developmental processes	other membranes;ER/Golgi;nucleus;other cell component	other molecular function	7.18905e+07	5.25708e+07	5.20239e+07	6.21658e+07	5.62417e+07	6.5231e+07	6.46081e+07	6.31043e+07	8.41191e+07	9.82106e+07	5.36428e+07	6.84782e+07	6.5443e+07	7.21831e+07	7.54601e+07
3-hydroxy-3-methylglutaryl-coenzyme A reductase	P04035	HMGCR	other metabolic processes;other biological processes	other membranes;ER/Golgi;other cytoplasmic organelle	other molecular function	4.39654e+06	3.82779e+06	3.07046e+06	2.54648e+06	2.70793e+06	4.85472e+06	5.56227e+06	6.25757e+06	5.56334e+06	5.20005e+06	9.15218e+06	9.4682e+06	9.75493e+06	1.00481e+07	9.57988e+06
3-hydroxyacyl-CoA dehydrogenase type-2	Q99714	HSD17B10	cell organization and biogenesis;RNA metabolism OR transcription;other metabolic processes	plasma membrane;other membranes;mitochondrion;other cell component	nucleic acid binding activity;other molecular function	4.81695e+08	4.26487e+08	5.01584e+08	4.81986e+08	4.57145e+08	4.64183e+08	4.97654e+08	4.6973e+08	4.84284e+08	5.21742e+08	2.87512e+08	3.23506e+08	3.09496e+08	3.09129e+08	2.86979e+08
3-hydroxybutyrate dehydrogenase type 2	Q9BUT1	BDH2	other metabolic processes;other biological processes	cytosol;other cell component	other molecular function	594540	942107	382993	496679	576514	333856	302840	420522	433190	345653	454714	442425		509923	404493
3-hydroxyisobutyrate dehydrogenase, mitochondrial	P31937	HIBADH	other metabolic processes	mitochondrion	other molecular function	7.96252e+07	6.80368e+07	7.87363e+07	7.64194e+07	7.4815e+07	1.00043e+08	1.01825e+08	1.00071e+08	9.65333e+07	1.0088e+08	4.98227e+07	5.26913e+07	5.37063e+07	5.6681e+07	5.18258e+07
3-hydroxyisobutyryl-CoA hydrolase, mitochondrial	Q6NVY1	HIBCH	other metabolic processes	mitochondrion	other molecular function	4.92169e+07	4.22074e+07	5.5385e+07	5.04258e+07	4.87609e+07	4.237e+07	4.27256e+07	4.22564e+07	4.44321e+07	4.6121e+07	2.72259e+07	2.69445e+07	2.79416e+07	3.56769e+07	2.9668e+07
3-ketoacyl-CoA thiolase, mitochondrial	P42765	ACAA2	cell organization and biogenesis;other metabolic processes;stress response;transport	mitochondrion	other molecular function	2.40556e+08	1.93329e+08	2.26625e+08	2.30391e+08	2.24616e+08	2.19178e+08	2.28601e+08	2.13282e+08	2.16775e+08	2.24448e+08	1.76493e+08	1.98299e+08	1.96015e+08	2.0011e+08	1.86693e+08
3-ketoacyl-CoA thiolase, peroxisomal	P09110	ACAA1	other metabolic processes	non-structural extracellular;cytosol;other cytoplasmic organelle;other cell component	other molecular function	1.87277e+08	173399795	1.97147e+08	1.88156e+08	1.75812e+08	2.01065e+08	2.26911e+08	2.30039e+08	2.17618e+08	2.29902e+08	1.40624e+08	1.58851e+08	1.50743e+08	1.56042e+08	1.51257e+08
3-ketodihydrosphingosine reductase	Q06136	KDSR	other metabolic processes	non-structural extracellular;other membranes;ER/Golgi	other molecular function	796187	905081	517299	673137	625277	547813	486152	608504	607460		982890	800773	805057	1.08201e+06	1.07348e+06
3-keto-steroid reductase/17-beta-hydroxysteroid dehydrogenase 7	P56937	HSD17B7	other metabolic processes	other membranes;ER/Golgi	other molecular function	1.04802e+07	7.13957e+06	1.03146e+07	9.61827e+06	8.77269e+06	1.8214e+07	1.69316e+07	1.85992e+07	1.85114e+07	1.5922e+07	8.55469e+06	8.29476e+06	8.57698e+06	8.17559e+06	7.39677e+06
3-mercaptopyruvate sulfurtransferase	P25325	MPST	other metabolic processes;developmental processes;other biological processes	cytosol;mitochondrion;other cell component	other molecular function	4.47992e+07	4.39569e+07	4.59708e+07	4.9937e+07	5.02309e+07	5.0714e+07	4.91206e+07	4.71493e+07	4.84715e+07	4.92577e+07	2.93084e+07	2.79494e+07	2.98118e+07	3.2759e+07	2.77944e+07
3-oxoacyl-[acyl-carrier-protein] reductase	Q8N4T8	CBR4	cell organization and biogenesis;other metabolic processes	mitochondrion;other cell component	other molecular function	3.86538e+06	3.47771e+06	3.46449e+06	3.33688e+06	2.8406e+06	4.88176e+06	5.84229e+06	6.14787e+06	5.52609e+06	5.6593e+06	1.88617e+06	2.74886e+06	2.73579e+06	1.94253e+06	2.19027e+06
3-oxoacyl-[acyl-carrier-protein] synthase, mitochondrial	Q9NWU1	OXSM	other metabolic processes	cytosol;mitochondrion	other molecular function	2.50403e+07	1.98115e+07	2.04347e+07	2.43693e+07	2.18623e+07	1.73607e+07	2.20837e+07	1.84574e+07	2.13521e+07	2.11235e+07	1.54757e+07	1.53136e+07	1.48107e+07	1.61369e+07	1.5551e+07
40S ribosomal protein S10	P46783	RPS10	protein metabolism;other metabolic processes	cytosol;translational apparatus;nucleus	other molecular function	7.83505e+06	1.92713e+07	6.91757e+06	9.18174e+06	1.27544e+07	1.00674e+07	7.61355e+06	8.20635e+06	8.14101e+06	8.04362e+06	1.74993e+07	1.68056e+07	1.57099e+07	1.8956e+07	1.95362e+07
40S ribosomal protein S11	P62280	RPS11	protein metabolism;other metabolic processes	cytosol;translational apparatus;nucleus	nucleic acid binding activity;other molecular function	8.83665e+07	9.33487e+07	8.64926e+07	9.05023e+07	1.0445e+08	6.09394e+07	6.1376e+07	6.50763e+07	6.99335e+07	6.16509e+07	1.13159e+08	8.86951e+07	1.00269e+08	1.0542e+08	1.03117e+08
40S ribosomal protein S12	P25398	RPS12	protein metabolism;other metabolic processes;other biological processes	cytosol;ER/Golgi;translational apparatus;nucleus;other cell component	other molecular function	7.1734e+07	1.10888e+08	6.64485e+07	7.5627e+07	9.53578e+07	6.76041e+07	6.42835e+07	6.71629e+07	6.34628e+07	5.45235e+07	1.34863e+08	1.03276e+08	9.42554e+07	1.1819e+08	1.23499e+08
40S ribosomal protein S13	P62277	RPS13	protein metabolism;other metabolic processes;other biological processes	cytosol;translational apparatus;nucleus;other cell component	nucleic acid binding activity;other molecular function	5.50794e+07	8.30963e+07	5.00478e+07	5.85936e+07	8.26537e+07	3.83422e+07	3.61345e+07	3.62208e+07	3.99667e+07	3.88765e+07	9.25031e+07	8.80062e+07	8.29476e+07	9.38426e+07	8.86712e+07
40S ribosomal protein S14	P62263	RPS14	cell organization and biogenesis;protein metabolism;RNA metabolism OR transcription;other metabolic processes;developmental processes;other biological processes	cytosol;translational apparatus;nucleus;other cell component	nucleic acid binding activity;other molecular function	4.7815e+07	7.81997e+07	4.14603e+07	5.20154e+07	6.43124e+07	3.4189e+07	3.61659e+07	3.84444e+07	3.92947e+07	3.57698e+07	7.60237e+07	6.41064e+07	7.07097e+07	7.15463e+07	7.60502e+07
40S ribosomal protein S15	P62841	RPS15	cell organization and biogenesis;protein metabolism;RNA metabolism OR transcription;other metabolic processes;transport;developmental processes;other biological processes	cytosol;translational apparatus;nucleus;other cell component	enzyme regulator activity;nucleic acid binding activity;other molecular function	1.04852e+07	1.27086e+07	8.04575e+06	1.02877e+07	1.34395e+07	7.93586e+06	7.54771e+06	7.19752e+06	7.64494e+06	7.65952e+06	2.18769e+07	1.51659e+07	1.90706e+07	2.01025e+07	1.96702e+07
40S ribosomal protein S15a	P62244	RPS15A	protein metabolism;other metabolic processes;other biological processes	cytosol;translational apparatus;nucleus;other cell component	other molecular function	2.80747e+07	5.18771e+07	2.41246e+07	3.12157e+07	4.17074e+07	2.59274e+07	2.34057e+07	2.69116e+07	2.64506e+07	2.37615e+07	5.2927e+07	4.59577e+07	4.0007e+07	5.11141e+07	5.6512e+07
40S ribosomal protein S16	P62249	RPS16	protein metabolism;RNA metabolism OR transcription;other metabolic processes;other biological processes	cytosol;translational apparatus;nucleus	nucleic acid binding activity;other molecular function	2.5073e+07	5.0879e+07	3.04709e+07	3.54382e+07	4.01712e+07	2.59517e+07	2.78372e+07	3.08253e+07	2.82458e+07	3.05031e+07	5.85448e+07	5.87463e+07	5.42712e+07	5.37272e+07	5.73122e+07
40S ribosomal protein S17	P08708	RPS17	protein metabolism;RNA metabolism OR transcription;other metabolic processes;other biological processes	cytosol;translational apparatus;nucleus	other molecular function	2.24403e+07	3.59982e+07	1.97058e+07	2.16983e+07	2.96379e+07	2.01012e+07	1.58528e+07	2.07104e+07	2.01858e+07	1.88134e+07	5.034e+07	3.68516e+07	4.54127e+07	4.11568e+07	4.36806e+07
40S ribosomal protein S18	P62269	RPS18	protein metabolism;other metabolic processes	cytosol;translational apparatus;nucleus;other cell component	nucleic acid binding activity;other molecular function	8.27045e+07	9.69204e+07	6.23265e+07	7.38875e+07	8.45833e+07	4.72378e+07	4.61943e+07	4.70557e+07	5.30169e+07	4.8096e+07	9.86777e+07	9.35696e+07	8.77611e+07	9.67476e+07	9.72962e+07
40S ribosomal protein S19	P39019	RPS19	cell organization and biogenesis;protein metabolism;RNA metabolism OR transcription;other metabolic processes;stress response;developmental processes;other biological processes	cytosol;translational apparatus;nucleus;other cell component	other molecular function	6.1381e+07	1.03154e+08	3.96011e+07	5.25903e+07	7.86957e+07	4.855e+07	4.73778e+07	5.47507e+07	4.85765e+07	5.55191e+07	1.19451e+08	8.81665e+07	9.48319e+07	9.0934e+07	9.72167e+07
40S ribosomal protein S2	P15880	RPS2	protein metabolism;other metabolic processes;other biological processes	cytosol;translational apparatus;nucleus	nucleic acid binding activity;other molecular function	1.12546e+08	1.6217e+08	8.43505e+07	1.07011e+08	1.45361e+08	6.25888e+07	6.71683e+07	7.15794e+07	7.04435e+07	7.50585e+07	1.57699e+08	1.55901e+08	1.36279e+08	1.64508e+08	1.73539e+08
40S ribosomal protein S20	P60866	RPS20	protein metabolism;other metabolic processes;other biological processes	cytosol;translational apparatus;nucleus;other cell component	enzyme regulator activity;other molecular function	4.53995e+07	75124100	5.32769e+07	6.09727e+07	7.34742e+07	5.2162e+07	5.4471e+07	5.21433e+07	5.96398e+07	6.5241e+07	8.60982e+07	8.33153e+07	8.56022e+07	8.29298e+07	7.08852e+07
40S ribosomal protein S21	P63220	RPS21	protein metabolism;RNA metabolism OR transcription;other metabolic processes	cytosol;ER/Golgi;translational apparatus;nucleus;other cell component	other molecular function	1.35553e+07	2.76244e+07	1.64286e+07	2.06363e+07	2.51182e+07	1.94338e+07	1.67257e+07	1.63928e+07	1.68739e+07	1.95965e+07	4.56585e+07	3.33509e+07	3.8417e+07	2.98495e+07	3.1028e+07
40S ribosomal protein S23	P62266	RPS23	cell organization and biogenesis;protein metabolism;other metabolic processes	cytosol;ER/Golgi;translational apparatus;nucleus;other cell component	other molecular function	1.67836e+07	1.76849e+07	1.0665e+07	1.19065e+07	1.95812e+07	9.42798e+06	9.0927e+06	7.15039e+06	6.80975e+06	8.69385e+06	2.00571e+07	1.68619e+07	1.4427e+07	2.07712e+07	2.02013e+07
40S ribosomal protein S24	P62847	RPS24	protein metabolism;RNA metabolism OR transcription;other metabolic processes;other biological processes	cytosol;ER/Golgi;translational apparatus;nucleus	other molecular function	7.90623e+06	1.42239e+07	7.09402e+06	8.97021e+06	1.17846e+07	6.25853e+06	6.03892e+06	6.32501e+06	6.91575e+06	6.06927e+06	1.69593e+07	1.24051e+07	1.2929e+07	1.57406e+07	1.64402e+07
40S ribosomal protein S25	P62851	RPS25	protein metabolism;RNA metabolism OR transcription;other metabolic processes;other biological processes	cytosol;translational apparatus;nucleus;other cell component	other molecular function	3.10487e+07	5.88388e+07	2.05346e+07	2.87621e+07	3.62394e+07	2.18383e+07	1.86615e+07	2.07639e+07	2.07197e+07	2.23225e+07	6.40036e+07	4.84115e+07	4.55917e+07	5.00011e+07	5.11433e+07
40S ribosomal protein S26	P62854	RPS26	protein metabolism;other metabolic processes;other biological processes	other membranes;cytosol;ER/Golgi;translational apparatus;nucleus	nucleic acid binding activity;other molecular function	2.02042e+07	2.73798e+07	1.954e+07	2.20661e+07	2.60817e+07	1.67692e+07	1.69214e+07	1.55583e+07	1.70264e+07	1.74235e+07	3.6179e+07	3.19905e+07	3.59357e+07	3.32406e+07	3.16092e+07
40S ribosomal protein S27	P42677	RPS27	cell organization and biogenesis;protein metabolism;RNA metabolism OR transcription;other metabolic processes	cytosol;translational apparatus;nucleus;other cell component	nucleic acid binding activity;other molecular function	5.50709e+07	5.49779e+07	5.04274e+07	4.83403e+07	5.30071e+07	4.22151e+07	4.17533e+07	4.13999e+07	4.23518e+07	4.0611e+07	6.44174e+07	6.57468e+07	6.648e+07	6.22128e+07	6.31481e+07
40S ribosomal protein S27-like	Q71UM5	RPS27L	cell cycle OR cell proliferation;cell organization and biogenesis;protein metabolism;other metabolic processes;stress response;signal transduction;other biological processes	cytosol;translational apparatus;nucleus	enzyme regulator activity;nucleic acid binding activity;other molecular function	1.33872e+07	12355564	1.12785e+07	1.22801e+07	1.147e+07	1.07562e+07	1.03705e+07	1.19408e+07	1.14451e+07	1.18518e+07	1.60309e+07	1.40567e+07	1.25042e+07	1.33389e+07	1.30634e+07
40S ribosomal protein S28	P62857	RPS28	cell organization and biogenesis;protein metabolism;RNA metabolism OR transcription;other metabolic processes;other biological processes	other membranes;cytosol;ER/Golgi;translational apparatus;nucleus	other molecular function	3.09183e+07	5.31522e+07	3.34519e+07	3.12486e+07	4.51867e+07	3.20294e+07	3.14057e+07	2.70982e+07	3.16198e+07	2.34349e+07	8.73697e+07	6.10093e+07	6.90696e+07	6.33773e+07	6.73541e+07
40S ribosomal protein S3	P23396	RPS3	cell cycle OR cell proliferation;cell organization and biogenesis;protein metabolism;DNA metabolism;other metabolic processes;stress response;other biological processes	plasma membrane;other membranes;cytosol;cytoskeleton;mitochondrion;ER/Golgi;translational apparatus;nucleus;other cell component	cytoskeletal activity;nucleic acid binding activity;other molecular function	1.92942e+08	2.74949e+08	1.87329e+08	2.08351e+08	2.49116e+08	1.71344e+08	1.65992e+08	1.80377e+08	1.78893e+08	1.71984e+08	3.62051e+08	3.10159e+08	3.33546e+08	3.30553e+08	3.49581e+08
40S ribosomal protein S3a	P61247	RPS3A	protein metabolism;other metabolic processes;other biological processes	cytosol;ER/Golgi;translational apparatus;nucleus;other cell component	nucleic acid binding activity;other molecular function	8.7028e+07	1.57857e+08	7.04046e+07	8.61422e+07	1.45076e+08	7.04698e+07	6.84526e+07	7.82934e+07	7.52646e+07	7.18905e+07	1.84621e+08	1.54787e+08	1.41356e+08	1.79566e+08	1.58423e+08
40S ribosomal protein S4, X isoform	P62701	RPS4X	protein metabolism;other metabolic processes;other biological processes	cytosol;translational apparatus;nucleus;other cell component	nucleic acid binding activity;other molecular function	5.55107e+07	1.00441e+08	4.8575e+07	6.70507e+07	8.70347e+07	5.16098e+07	4.25974e+07	4.9214e+07	5.22348e+07	5.19551e+07	1.21257e+08	1.08872e+08	1.07974e+08	1.17897e+08	1.08155e+08
40S ribosomal protein S5	P46782	RPS5	cell organization and biogenesis;protein metabolism;other metabolic processes;other biological processes	cytosol;translational apparatus;nucleus;other cell component	nucleic acid binding activity;other molecular function	5.80457e+07	8.89627e+07	4.569e+07	5.59853e+07	6.71215e+07	4.3746e+07	1.56055e+07	4.6861e+07	5.13946e+07	4.06983e+07	1.06541e+08	9.50837e+07	1.09211e+08	1.01476e+08	9.98772e+07
40S ribosomal protein S6	P62753	RPS6	cell cycle OR cell proliferation;protein metabolism;RNA metabolism OR transcription;other metabolic processes;developmental processes;signal transduction;other biological processes	cytosol;ER/Golgi;translational apparatus;nucleus;other cell component	other molecular function	3.99286e+07	5.67972e+07	4.01895e+07	4.20858e+07	6.18643e+07	3.14055e+07	3.40911e+07	3.30563e+07	3.51899e+07	2.74803e+07	9.13821e+07	6.87584e+07	7.12368e+07	7.68641e+07	7.92482e+07
40S ribosomal protein S7	P62081	RPS7	protein metabolism;RNA metabolism OR transcription;other metabolic processes;developmental processes;other biological processes	cytosol;cytoskeleton;translational apparatus;nucleus;other cell component	enzyme regulator activity;nucleic acid binding activity;other molecular function	6.27798e+07	9.40371e+07	4.32824e+07	5.41721e+07	8.57469e+07	4.96536e+07	4.67427e+07	5.46147e+07	5.11176e+07	5.58815e+07	8.037e+07	8.0593e+07	7.28642e+07	1.01855e+08	8.58741e+07
40S ribosomal protein S8	P62241	RPS8	protein metabolism;RNA metabolism OR transcription;other metabolic processes	cytosol;ER/Golgi;translational apparatus;nucleus;other cell component	other molecular function	4.20539e+07	7.26227e+07	3.95317e+07	4.34113e+07	5.97621e+07	3.16429e+07	3.22568e+07	3.48088e+07	3.09729e+07	2.8145e+07	9.38633e+07	6.90742e+07	7.61288e+07	7.14809e+07	7.98493e+07
40S ribosomal protein S9	P46781	RPS9	protein metabolism;other metabolic processes;other biological processes	cytosol;translational apparatus;nucleus;other cell component	nucleic acid binding activity;other molecular function	8.75835e+07	1.06331e+08	8.26631e+07	8.46284e+07	1.02118e+08	6.37809e+07	6.33518e+07	6.35701e+07	7.37595e+07	6.35119e+07	1.31167e+08	1.18909e+08	1.27742e+08	1.16693e+08	1.25545e+08
40S ribosomal protein SA	P08865	RPSA	cell adhesion;cell organization and biogenesis;protein metabolism;other metabolic processes;other biological processes	plasma membrane;other membranes;cytosol;translational apparatus;nucleus;other cell component	translation activity;other molecular function	1.01396e+08	2.04369e+08	1.00498e+08	1.10979e+08	1.45196e+08	9.99902e+07	1.03102e+08	1.09252e+08	1.03443e+08	9.33801e+07	2.57137e+08	2.17931e+08	1.99162e+08	1.97125e+08	2.45269e+08
45 kDa calcium-binding protein	Q9BRK5	SDF4	cell organization and biogenesis;transport;developmental processes;other biological processes	plasma membrane;other membranes;ER/Golgi;other cytoplasmic organelle;other cell component	other molecular function	4.98011e+08	4.59417e+08	5.82343e+08	5.68124e+08	5.23497e+08	6.14202e+08	5.52711e+08	4.84596e+08	5.41961e+08	4.34133e+08	7.44447e+08	6.37574e+08	6.06042e+08	6.21155e+08	6.2733e+08
4-aminobutyrate aminotransferase, mitochondrial	P80404	ABAT	other metabolic processes;stress response;developmental processes;other biological processes	mitochondrion;other cell component	other molecular function	9.89786e+06	6.00808e+06	1.13951e+07	6.8422e+06	9.78059e+06	5.03924e+06	4.24826e+06	5.09269e+06	3.18804e+06	5.49446e+06	5.99924e+06	6.07654e+06	3.56161e+06	6.85912e+06	7.62465e+06
4F2 cell-surface antigen heavy chain	P08195	SLC3A2	other metabolic processes;transport;other biological processes	plasma membrane;other membranes;nucleus;other cytoplasmic organelle;other cell component	transporter activity;nucleic acid binding activity;other molecular function	1.45575e+08	1.14496e+08	1.39936e+08	1.3914e+08	1.31767e+08	2.01037e+08	2.09817e+08	2.05083e+08	2.08512e+08	1.89087e+08	1.75998e+08	1.97847e+08	1.82146e+08	1.98457e+08	1.80951e+08
4-trimethylaminobutyraldehyde dehydrogenase	P49189	ALDH9A1	cell organization and biogenesis;other metabolic processes	cytosol;other cell component	other molecular function	8.32634e+07	9.26386e+07	8.63487e+07	8.64388e+07	8.88068e+07	8.54219e+07	8.36156e+07	8.9428e+07	8.325e+07	9.54636e+07	7.4733e+07	7.50686e+07	7.04417e+07	6.96822e+07	7.07066e+07
5'-3' exonuclease PLD3	Q8IV08	PLD3	DNA metabolism;other metabolic processes;stress response;other biological processes	other membranes;ER/Golgi;other cytoplasmic organelle	other molecular function	3.2976e+07	3.00173e+07	3.87066e+07	3.13888e+07	3.04229e+07	3.58932e+07	3.69133e+07	3.95355e+07	3.32611e+07	4.04781e+07	2.40541e+07	2.76109e+07	2.44853e+07	2.47865e+07	2.73874e+07
5'-3' exoribonuclease 2	Q9H0D6	XRN2	DNA metabolism;RNA metabolism OR transcription;other metabolic processes;developmental processes;other biological processes	nucleus;other cell component	nucleic acid binding activity;other molecular function	8.07758e+06	1.3143e+07	7.63339e+06	1.32985e+07	1.68201e+07	7.33608e+06	8.70595e+06	6.43749e+06	1.23918e+07	8.72464e+06	2.16032e+07	1.97032e+07	1.98547e+07	1.66186e+07	1.50142e+07
5-demethoxyubiquinone hydroxylase, mitochondrial	Q99807	COQ7	other metabolic processes;other biological processes	other membranes;mitochondrion;nucleus;other cell component	other molecular function	1.2759e+06	1.15502e+06	1.31961e+06	1.1415e+06	1.81638e+06	1.15609e+06	1.71029e+06	1.42285e+06	1.70369e+06	1.72499e+06	1.03169e+06	848910	1.25802e+06	1.24747e+06	1.11219e+06
5-methylcytosine rRNA methyltransferase NSUN4	Q96CB9	NSUN4	RNA metabolism OR transcription;other metabolic processes	mitochondrion;translational apparatus	nucleic acid binding activity;other molecular function	2.80647e+06	3017744	2.77039e+06	2.77154e+06	2.32285e+06	3.21324e+06	2.6225e+06	2.49834e+06	2.84281e+06	2.42605e+06	2.50187e+06	2.44379e+06	2.31181e+06	2.29713e+06	1.77798e+06
5'-nucleotidase	P21589	NT5E	cell adhesion;DNA metabolism;other metabolic processes;other biological processes	plasma membrane;other membranes;cytosol;nucleus	other molecular function	1.64229e+07	1.39817e+07	1.62738e+07	1.57136e+07	1.4129e+07	1.2895e+07	1.15112e+07	1.38584e+07	1.20301e+07	1.06562e+07	1.71517e+07	1.82786e+07	1.60024e+07	1.80352e+07	1.76491e+07
5'-nucleotidase domain-containing protein 3	Q86UY8	NT5DC3		other cell component	other molecular function	3.46307e+06	1.30007e+06	3.65143e+06	3.87397e+06	3.59428e+06	2.97325e+06	2.364e+06	3.16713e+06	1.54908e+06	2.61606e+06	951057	2.29413e+06		2.28941e+06	3.02146e+06
60 kDa heat shock protein, mitochondrial	P10809	HSPD1	cell cycle OR cell proliferation;cell organization and biogenesis;protein metabolism;DNA metabolism;other metabolic processes;stress response;transport;developmental processes;signal transduction;other biological processes	non-structural extracellular;plasma membrane;other membranes;cytosol;cytoskeleton;mitochondrion;other cytoplasmic organelle;other cell component	nucleic acid binding activity;other molecular function	6.52957e+09	5.67732e+09	6.67418e+09	6.48049e+09	6.29919e+09	6.30116e+09	5.86874e+09	5.67788e+09	5.89648e+09	6.13479e+09	4.7472e+09	5.23623e+09	5.12445e+09	5.1237e+09	4.91121e+09
60S acidic ribosomal protein P0	P05388	RPLP0	cell organization and biogenesis;protein metabolism;other metabolic processes	cytosol;ER/Golgi;translational apparatus;nucleus;other cell component	nucleic acid binding activity;other molecular function	2.757e+08	2.71095e+08	2.13758e+08	2.32279e+08	2.39668e+08	1.82612e+08	1.64825e+08	1.99843e+08	1.76383e+08	1.52719e+08	3.59042e+08	3.18381e+08	3.28246e+08	3.0539e+08	3.64269e+08
60S acidic ribosomal protein P1	P05386	RPLP1	protein metabolism;other metabolic processes;other biological processes	cytosol;translational apparatus	enzyme regulator activity;other molecular function	5.19514e+07	57773656	4.23837e+07	4.01533e+07	5.18734e+07	3.67955e+07	2.80417e+07	3.66841e+07	2.76781e+07	3.43394e+07	4.51273e+07	4.55539e+07	4.26194e+07	3.90144e+07	4.52359e+07
60S acidic ribosomal protein P2	P05387	RPLP2	protein metabolism;other metabolic processes	cytosol;translational apparatus	other molecular function	1.94354e+08	2.24795e+08	1.50103e+08	1.64736e+08	1.88919e+08	1.49148e+08	1.10653e+08	1.33121e+08	9.97465e+07	1.18362e+08	1.44668e+08	1.38844e+08	1.44032e+08	1.40409e+08	1.99305e+08
60S ribosomal protein L10	P27635	RPL10	cell organization and biogenesis;protein metabolism;other metabolic processes;developmental processes;other biological processes	cytosol;ER/Golgi;translational apparatus;nucleus;other cell component	other molecular function	4.9871e+07	6.41992e+07	4.777e+07	5.25098e+07	6.43765e+07	3.13583e+07	3.56321e+07	3.58717e+07	3.46815e+07	3.28328e+07	7.60156e+07	6.77504e+07	7.59458e+07	7.62135e+07	7.67987e+07
60S ribosomal protein L10a	P62906	RPL10A	protein metabolism;RNA metabolism OR transcription;other metabolic processes	cytosol;translational apparatus	other molecular function	2.29257e+08	2.33977e+08	2.07686e+08	2.27823e+08	2.37111e+08	1.69054e+08	1.54106e+08	1.70373e+08	1.66203e+08	1.56853e+08	2.51875e+08	2.35476e+08	2.35816e+08	2.27933e+08	2.38636e+08
60S ribosomal protein L11	P62913	RPL11	cell organization and biogenesis;protein metabolism;RNA metabolism OR transcription;other metabolic processes;transport;other biological processes	cytosol;translational apparatus;nucleus;other cell component	enzyme regulator activity;nucleic acid binding activity;other molecular function	2.15416e+07	3.49849e+07	1.68683e+07	1.90491e+07	2.85517e+07	1.7741e+07	1.79021e+07	1.90902e+07	1.67192e+07	1.80158e+07	3.77323e+07	3.09963e+07	2.98796e+07	3.48236e+07	3.84954e+07
60S ribosomal protein L12	P30050	RPL12	protein metabolism;other metabolic processes	cytosol;translational apparatus;nucleus;other cell component	nucleic acid binding activity;other molecular function	1.96859e+08	2.17338e+08	1.93486e+08	1.95403e+08	2.11358e+08	1.52827e+08	1.54923e+08	1.62589e+08	1.60534e+08	1.48786e+08	2.78406e+08	2.5823e+08	2.87533e+08	2.30063e+08	2.62527e+08
60S ribosomal protein L13	P26373	RPL13	protein metabolism;other metabolic processes;developmental processes	cytosol;ER/Golgi;translational apparatus;nucleus	other molecular function	1.16124e+08	1.06774e+08	9.94257e+07	9.70059e+07	1.08822e+08	8.66451e+07	8.13012e+07	8.24957e+07	8.62094e+07	7.68546e+07	1.39445e+08	1.2503e+08	1.32243e+08	1.25061e+08	1.26667e+08
60S ribosomal protein L13a	P40429	RPL13A	protein metabolism;other metabolic processes;stress response;other biological processes	cytosol;translational apparatus;other cell component	nucleic acid binding activity;other molecular function	3.95516e+07	4.23501e+07	4.36271e+07	4.53194e+07	4.48687e+07	4.1662e+07	3.41298e+07	2.88293e+07	3.65645e+07	2.85626e+07	6.74782e+07	6.10193e+07	6.32371e+07	5.17247e+07	6.35067e+07
60S ribosomal protein L14	P50914	RPL14	protein metabolism;RNA metabolism OR transcription;other metabolic processes;other biological processes	cytosol;translational apparatus;other cell component	other molecular function	2.9203e+07	4.31614e+07	3.12418e+07	2.92338e+07	3.95845e+07	2.23579e+07	2.18917e+07	2.10611e+07	2.29157e+07	2.02053e+07	5.30881e+07	4.90291e+07	5.66941e+07	4.77717e+07	5.02156e+07
60S ribosomal protein L15	P61313	RPL15	protein metabolism;other metabolic processes	other membranes;cytosol;translational apparatus;nucleus	other molecular function	1.90016e+08	1.76545e+08	1.42224e+08	1.64706e+08	1.73842e+08	1.18881e+08	1.13211e+08	1.28587e+08	1.23508e+08	1.24424e+08	1.88766e+08	1.65428e+08	1.78258e+08	1.71531e+08	1.78742e+08
60S ribosomal protein L17	P18621	RPL17	protein metabolism;other metabolic processes	cytosol;translational apparatus	other molecular function	1.62646e+07	2.67421e+07	1.89597e+07	1.86459e+07	2.67219e+07	1.77464e+07	1.4868e+07	1.6195e+07	1.5422e+07	1.38556e+07	4.65065e+07	3.12308e+07	4.45736e+07	3.6232e+07	3.90382e+07
60S ribosomal protein L18	Q07020	RPL18	protein metabolism;other metabolic processes	cytosol;ER/Golgi;translational apparatus;nucleus	nucleic acid binding activity;other molecular function	1.38243e+08	1.41749e+08	1.15985e+08	1.20573e+08	1.3536e+08	1.30664e+08	8.89964e+07	9.52333e+07	9.45574e+07	8.15578e+07	1.61955e+08	1.39846e+08	2.02601e+08	1.40922e+08	1.54181e+08
60S ribosomal protein L18a	Q02543	RPL18A	protein metabolism;other metabolic processes	cytosol;translational apparatus	other molecular function	6.1757e+07	6.44017e+07	4.7917e+07	5.26353e+07	6.58623e+07	3.94174e+07	3.79742e+07	3.8078e+07	4.13594e+07	3.81516e+07	5.70475e+07	5.25902e+07	5.98273e+07	4.96161e+07	4.90901e+07
60S ribosomal protein L19	P84098	RPL19	protein metabolism;other metabolic processes	cytosol;translational apparatus;nucleus;other cell component	other molecular function	4.88315e+07	5.07365e+07	3.90651e+07	4.48122e+07	4.77071e+07	3.8188e+07	3.82717e+07	4.14939e+07	3.80213e+07	3.86954e+07	6.34931e+07	5.73824e+07	5.90539e+07	6.09673e+07	6.05437e+07
60S ribosomal protein L21	P46778	RPL21	protein metabolism;other metabolic processes	cytosol;ER/Golgi;translational apparatus	other molecular function	6.53816e+07	5.49122e+07	4.49836e+07	4.45468e+07	5.34949e+07	3.85187e+07	2.92464e+07	2.82654e+07	3.60324e+07	2.59604e+07	7.19635e+07	5.71183e+07	5.81082e+07	6.12349e+07	5.50677e+07
60S ribosomal protein L22	P35268	RPL22	protein metabolism;other metabolic processes;developmental processes;other biological processes	cytosol;translational apparatus;nucleus;other cell component	other molecular function	4.28455e+07	7.33737e+07	3.53765e+07	4.41686e+07	6.4864e+07	3.56407e+07	3.49771e+07	4.01781e+07	3.31849e+07	3.20681e+07	6.24646e+07	5.40559e+07	5.28066e+07	7.12157e+07	6.89889e+07
60S ribosomal protein L23	P62829	RPL23	cell cycle OR cell proliferation;cell organization and biogenesis;protein metabolism;other metabolic processes;transport;other biological processes	cytosol;translational apparatus;nucleus;other cell component	enzyme regulator activity;nucleic acid binding activity;other molecular function	7.65215e+07	8.14616e+07	7.23927e+07	8.16652e+07	8.70014e+07	6.01607e+07	5.74897e+07	6.33369e+07	6.47045e+07	6.73727e+07	7.57598e+07	7.19191e+07	7.05352e+07	7.70901e+07	7.55697e+07
60S ribosomal protein L23a	P62750	RPL23A	cell organization and biogenesis;protein metabolism;other metabolic processes	cytosol;translational apparatus;nucleus	nucleic acid binding activity;other molecular function	1.42706e+07	2.68577e+07	1.32925e+07	1.85725e+07	2.67023e+07	1.22881e+07	8.63323e+06	1.09633e+07	1.26049e+07	1.24517e+07	2.91175e+07	2.5955e+07	2.30939e+07	3.23098e+07	2.96417e+07
60S ribosomal protein L24	P83731	RPL24	cell cycle OR cell proliferation;cell organization and biogenesis;protein metabolism;other metabolic processes;developmental processes	cytosol;ER/Golgi;translational apparatus;other cell component	nucleic acid binding activity;other molecular function	3.67759e+07	4.05107e+07	3.30264e+07	3.28803e+07	3.64327e+07	2.6992e+07	2.70442e+07	2.80053e+07	2.90987e+07	2.9005e+07	4.37036e+07	4.89705e+07	4.83369e+07	4.75745e+07	4.93957e+07
60S ribosomal protein L26	P61254	RPL26	cell cycle OR cell proliferation;protein metabolism;RNA metabolism OR transcription;other metabolic processes;stress response;signal transduction;other biological processes	cytosol;translational apparatus;nucleus;other cell component	nucleic acid binding activity;other molecular function	1.40538e+07	1.79299e+07	1.00411e+07	1.29522e+07	1.85649e+07	9.5383e+06	9.25042e+06	1.12166e+07	9.78513e+06	1.03117e+07	2.40332e+07	1.6868e+07	1.8288e+07	2.15869e+07	2.10685e+07
60S ribosomal protein L27	P61353	RPL27	protein metabolism;RNA metabolism OR transcription;other metabolic processes;other biological processes	other membranes;cytosol;ER/Golgi;translational apparatus;nucleus;other cell component	other molecular function	9.65327e+07	8.78829e+07	1.01904e+08	1.03585e+08	1.06462e+08	8.78496e+07	7.66894e+07	9.63385e+07	8.44799e+07	7.55112e+07	1.44872e+08	1.22461e+08	1.38381e+08	1.09727e+08	1.19614e+08
60S ribosomal protein L27a	P46776	RPL27A	protein metabolism;other metabolic processes	cytosol;ER/Golgi;translational apparatus	other molecular function	2.29483e+07	2.54681e+07	2.38238e+07	2.17813e+07	2.3587e+07	1.50514e+07	1.75842e+07	1.7611e+07	1.78015e+07	1.99362e+07	3.43942e+07	2.70217e+07	3.80083e+07	2.55321e+07	3.12451e+07
60S ribosomal protein L28	P46779	RPL28	protein metabolism;other metabolic processes	cytosol;translational apparatus;other cell component	other molecular function	8.68811e+07	6.49064e+07	6.73403e+07	5.8614e+07	6.6637e+07	5.13315e+07	5.01697e+07	4.67329e+07	4.84272e+07	4.73527e+07	9.16414e+07	7.86174e+07	8.04448e+07	8.21755e+07	8.64389e+07
60S ribosomal protein L29	P47914	RPL29	protein metabolism;other metabolic processes;developmental processes	cytosol;translational apparatus	other molecular function	6.73256e+06	12059441	5.46196e+06	6.49316e+06	8.95836e+06	6.82979e+06	5.78206e+06	4.62571e+06	6.15282e+06	5.4835e+06	1.32401e+07	9.41512e+06	9.21183e+06	1.14092e+07	1.05553e+07
60S ribosomal protein L3	P39023	RPL3	cell organization and biogenesis;protein metabolism;other metabolic processes;other biological processes	cytosol;translational apparatus;nucleus;other cell component	nucleic acid binding activity;other molecular function	1.03589e+08	1.02587e+08	9.76386e+07	1.02905e+08	1.01643e+08	8.94069e+07	8.25095e+07	8.8684e+07	8.63414e+07	8.6629e+07	1.52392e+08	1.13014e+08	1.31939e+08	1.21272e+08	1.33991e+08
60S ribosomal protein L30	P62888	RPL30	protein metabolism;other metabolic processes;stress response;other biological processes	cytosol;translational apparatus;nucleus;other cell component	other molecular function	1.84373e+08	2.04558e+08	1.52275e+08	1.73967e+08	1.77607e+08	1.24457e+08	1.25856e+08	1.29445e+08	1.22581e+08	1.27806e+08	2.33111e+08	1.95395e+08	2.00081e+08	1.86265e+08	2.13961e+08
60S ribosomal protein L31	P62899	RPL31	protein metabolism;other metabolic processes	cytosol;translational apparatus	other molecular function	1.25241e+07	26470957	1.06673e+07	1.2771e+07	1.94196e+07	9.38212e+06	9.47589e+06	9.25049e+06	1.09266e+07	1.07425e+07	2.28841e+07	2.14206e+07	2.16837e+07	2.23341e+07	1.96659e+07
60S ribosomal protein L32	P62910	RPL32	protein metabolism;other metabolic processes	cytosol;translational apparatus	other molecular function	1.97029e+07	25440350	1.55651e+07	1.94996e+07	2.16325e+07	1.23131e+07	1.33702e+07	1.64525e+07	1.41609e+07	1.25466e+07	2.86454e+07	2.59442e+07	2.4638e+07	2.94925e+07	2.96042e+07
60S ribosomal protein L34	P49207	RPL34	protein metabolism;other metabolic processes	cytosol;ER/Golgi;translational apparatus	nucleic acid binding activity;other molecular function	8.17882e+07	81890710	5.9145e+07	6.48365e+07	6.76484e+07	5.29409e+07	5.38143e+07	5.45601e+07	4.67194e+07	4.92722e+07	8.61893e+07	6.52119e+07	6.85994e+07	7.09126e+07	8.60882e+07
60S ribosomal protein L35	P42766	RPL35	protein metabolism;RNA metabolism OR transcription;other metabolic processes	cytosol;translational apparatus;nucleus	nucleic acid binding activity;other molecular function	1.14853e+07	2.41307e+07	1.25982e+07	1.43244e+07	1.86994e+07	1.13592e+07	1.00028e+07	9.97246e+06	1.11611e+07	8.38722e+06	2.35377e+07	2.22e+07	2.02344e+07	2.16796e+07	2.12099e+07
60S ribosomal protein L35a	P18077	RPL35A	protein metabolism;RNA metabolism OR transcription;other metabolic processes;other biological processes	cytosol;translational apparatus	nucleic acid binding activity;other molecular function	1.48297e+07	1.62092e+07	8.71455e+06	1.27851e+07	1.49364e+07	1.03922e+07	1.00201e+07	1.1468e+07	1.0595e+07	9.785e+06	2.77554e+07	1.721e+07	1.81603e+07	2.08077e+07	2.33526e+07
60S ribosomal protein L36	Q9Y3U8	RPL36	protein metabolism;other metabolic processes	cytosol;translational apparatus;nucleus	other molecular function	5.84257e+07	6.53057e+07	5.5165e+07	5.57895e+07	5.90731e+07	4.10375e+07	4.23843e+07	4.45216e+07	4.174e+07	3.83232e+07	6.11019e+07	6.3414e+07	6.42398e+07	6.36175e+07	7.04717e+07
60S ribosomal protein L36a	P83881	RPL36A	protein metabolism;other metabolic processes	plasma membrane;other membranes;cytosol;ER/Golgi;translational apparatus	other molecular function	7.86289e+06	1.23694e+07	6.5664e+06	6.74053e+06	1.12865e+07	6.77007e+06	5.3046e+06	6.19757e+06	7.28788e+06	4.50091e+06	1.30546e+07	9.27703e+06	9.72221e+06	1.15215e+07	1.07316e+07
60S ribosomal protein L36a-like	Q969Q0	RPL36AL	protein metabolism;other metabolic processes	plasma membrane;other membranes;cytosol;ER/Golgi;translational apparatus;nucleus	other molecular function	499184	551384	187526	280929	365986						497338	302242	339616	335730	398872
60S ribosomal protein L37a	P61513	RPL37A	protein metabolism;other metabolic processes	cytosol;translational apparatus	other molecular function	6.67529e+06	7.76472e+06	5.80539e+06	6.15767e+06	6.56479e+06	5.7726e+06	4.85114e+06	4.71024e+06	4.18402e+06	4.08339e+06	1.29731e+07	9.53727e+06	9.23698e+06	7.85059e+06	1.07207e+07
60S ribosomal protein L38	P63173	RPL38	cell organization and biogenesis;protein metabolism;other metabolic processes;developmental processes;other biological processes	cytosol;translational apparatus;other cell component	nucleic acid binding activity;other molecular function	2.47578e+06	4.80384e+06	1.10543e+06	2.49087e+06	5.40066e+06	4.60968e+06	4.11907e+06	4.90484e+06	4.54868e+06	2.96512e+06	3.5719e+06	2.91108e+06	2.22923e+06	5.67805e+06	2.72636e+06
60S ribosomal protein L4	P36578	RPL4	protein metabolism;other metabolic processes	cytosol;ER/Golgi;translational apparatus;nucleus;other cell component	other molecular function	1.661e+08	1.62526e+08	1.67741e+08	1.64905e+08	1.54224e+08	1.38358e+08	1.36766e+08	1.47872e+08	1.36568e+08	1.28753e+08	2.47132e+08	2.29017e+08	2.44185e+08	2.20133e+08	2.43795e+08
60S ribosomal protein L5	P46777	RPL5	cell organization and biogenesis;protein metabolism;RNA metabolism OR transcription;other metabolic processes;other biological processes	cytosol;ER/Golgi;translational apparatus;nucleus;other cell component	enzyme regulator activity;nucleic acid binding activity;other molecular function	7.97127e+07	1.27946e+08	7.87797e+07	8.97699e+07	1.06222e+08	8.82393e+07	8.53118e+07	9.06972e+07	8.87946e+07	8.86256e+07	1.76868e+08	1.31731e+08	1.2293e+08	1.42101e+08	1.47989e+08
60S ribosomal protein L6	Q02878	RPL6	cell organization and biogenesis;protein metabolism;other metabolic processes;other biological processes	cytosol;ER/Golgi;translational apparatus;nucleus;other cell component	nucleic acid binding activity;other molecular function	5.72252e+07	7.16772e+07	5.30873e+07	5.60695e+07	6.5406e+07	5.00998e+07	4.58613e+07	5.24016e+07	4.87881e+07	3.79201e+07	1.19107e+08	9.5016e+07	1.07692e+08	9.54124e+07	1.07324e+08
60S ribosomal protein L7	P18124	RPL7	protein metabolism;RNA metabolism OR transcription;other metabolic processes;other biological processes	cytosol;translational apparatus;other cell component	nucleic acid binding activity;other molecular function	8.80858e+07	9.51124e+07	8.40928e+07	9.35895e+07	1.04356e+08	5.98407e+07	6.7603e+07	6.27955e+07	6.63575e+07	7.02222e+07	1.40081e+08	1.14818e+08	1.26328e+08	1.2337e+08	1.23548e+08
60S ribosomal protein L7a	P62424	RPL7A	protein metabolism;RNA metabolism OR transcription;other metabolic processes	other membranes;cytosol;translational apparatus;nucleus	other molecular function	3.90278e+08	3.71117e+08	3.45173e+08	3.72497e+08	3.82714e+08	2.64186e+08	2.43718e+08	2.56521e+08	2.53975e+08	2.38182e+08	4.14279e+08	3.54116e+08	3.7055e+08	3.65624e+08	3.92904e+08
60S ribosomal protein L7-like 1	Q6DKI1	RPL7L1	RNA metabolism OR transcription;other metabolic processes;developmental processes	cytosol;translational apparatus;nucleus	other molecular function	4.1394e+06	3.71206e+06	3.70517e+06	3.92631e+06	2.97479e+06	3.28641e+06	2.76634e+06	3.88047e+06	3.14994e+06	3.28066e+06	5.35627e+06	5.92321e+06	5.18838e+06	5.52645e+06	5.57933e+06
60S ribosomal protein L8	P62917	RPL8	protein metabolism;other metabolic processes	cytosol;translational apparatus;other cell component	nucleic acid binding activity;other molecular function	1.85806e+08	1.62729e+08	1.5755e+08	1.75339e+08	1.8737e+08	1.28657e+08	1.38798e+08	1.47661e+08	1.37202e+08	1.34312e+08	2.69094e+08	2.29726e+08	2.51996e+08	2.07483e+08	2.33504e+08
60S ribosomal protein L9	P32969	RPL9	protein metabolism;other metabolic processes	cytosol;translational apparatus	nucleic acid binding activity;other molecular function	4.18712e+07	6.68901e+07	3.80478e+07	5.01956e+07	6.15739e+07	3.64681e+07	3.50078e+07	3.52765e+07	3.63737e+07	3.61941e+07	8.73391e+07	6.47062e+07	6.78667e+07	7.21128e+07	7.45116e+07
6-phosphogluconate dehydrogenase, decarboxylating	P52209	PGD	other metabolic processes	cytosol	other molecular function	6.63206e+07	1.18495e+08	5.90033e+07	6.9439e+07	8.13621e+07	7.48112e+07	7.59094e+07	7.37354e+07	7.43372e+07	7.33716e+07	1.16106e+08	9.05721e+07	8.45567e+07	1.01009e+08	1.01117e+08
6-phosphogluconolactonase	O95336	PGLS	other metabolic processes	cytosol;other cell component	other molecular function	7.43657e+06	1.28339e+07	6.60463e+06	8.37128e+06	8.81814e+06	8.37772e+06	6.91678e+06	6.59708e+06	7.73874e+06	8.67176e+06	8.67778e+06	7.0397e+06	8.48666e+06	7.88789e+06	9.32134e+06
7-dehydrocholesterol reductase	Q9UBM7	DHCR7	other metabolic processes;other biological processes	other membranes;ER/Golgi;nucleus	other molecular function	6.19933e+07	4.91682e+07	5.80188e+07	6.17227e+07	5.69878e+07	1.29858e+08	1.20675e+08	1.27421e+08	1.4698e+08	1.3231e+08	8.78811e+07	1.04826e+08	9.58384e+07	1.04e+08	9.337e+07
Abl interactor 1	Q8IZP0	ABI1	cell organization and biogenesis;protein metabolism;other metabolic processes;developmental processes;signal transduction;other biological processes	cytosol;cytoskeleton;ER/Golgi;nucleus;other cell component	enzyme regulator activity;cytoskeletal activity;other molecular function	963944	1.53309e+06	988514	890075	1.11409e+06					654935	2.69211e+06	1.63466e+06	2.31447e+06	1.76071e+06	2.50118e+06
Acetyl-CoA acetyltransferase, cytosolic	Q9BWD1	ACAT2	other metabolic processes	cytosol;mitochondrion;other cell component	other molecular function	3.03241e+07	5.66946e+07	3.05222e+07	3.19871e+07	4.66782e+07	5.48574e+07	5.21074e+07	5.90665e+07	5.91119e+07	4.77959e+07	7.80946e+07	6.57694e+07	6.71778e+07	7.76109e+07	7.75549e+07
Acetyl-CoA acetyltransferase, mitochondrial	P24752	ACAT1	other metabolic processes;stress response;developmental processes;other biological processes	mitochondrion	other molecular function	1.75845e+08	1.44765e+08	1.72818e+08	1.67672e+08	1.55331e+08	1.87408e+08	1.95607e+08	1.83127e+08	1.89091e+08	2.03252e+08	1.31465e+08	1.33978e+08	1.3146e+08	1.35691e+08	1.29177e+08
Acetyl-CoA carboxylase 1	Q13085	ACACA	cell organization and biogenesis;protein metabolism;other metabolic processes;other biological processes	cytosol;cytoskeleton;nucleus	other molecular function	8.21244e+06	1.26191e+07	8.64903e+06	9.2414e+06	1.11818e+07	6.88058e+06	8.97682e+06	7.55246e+06	8.5148e+06	7.30201e+06	1.70077e+07	1.42687e+07	1.78111e+07	1.2316e+07	1.53267e+07
Acetyl-coenzyme A transporter 1	O00400	SLC33A1	transport;signal transduction	plasma membrane;other membranes;ER/Golgi	transporter activity	8.52267e+06	6.11097e+06	7.80997e+06	8.65547e+06	8.24026e+06	6.84963e+06	6.97414e+06	9.4798e+06	9.27637e+06	5.04431e+06	8.72257e+06	7.87213e+06	7.86847e+06	9.08807e+06	7.95256e+06
Acid ceramidase	Q13510	ASAH1	other metabolic processes;other biological processes	non-structural extracellular;nucleus;other cytoplasmic organelle;other cell component	other molecular function	2.93293e+07	24368430	3.21366e+07	2.58797e+07	2.47688e+07	4.26643e+07	4.14099e+07	4.41841e+07	4.35259e+07	4.21337e+07	4.04778e+07	4.22297e+07	4.11194e+07	4.96236e+07	4.18384e+07
Acidic leucine-rich nuclear phosphoprotein 32 family member A	P39687	ANP32A	transport;signal transduction;other biological processes	ER/Golgi;nucleus;other cell component	other molecular function	1.87646e+07	3.19905e+07	1.7581e+07	1.88463e+07	2.43494e+07	1.66331e+07	1.79847e+07	1.72624e+07	1.78311e+07	1.34745e+07	2.48672e+07	2.04008e+07	2.0332e+07	2.30367e+07	2.31034e+07
Acidic leucine-rich nuclear phosphoprotein 32 family member B	Q92688	ANP32B	cell organization and biogenesis;developmental processes;other biological processes	nucleus;other cell component	other molecular function	3.90016e+07	6.03517e+07	3.05264e+07	3.66307e+07	4.48331e+07	3.31436e+07	3.00581e+07	3.45227e+07	3.47697e+07	3.2024e+07	5.05929e+07	4.43053e+07	4.32066e+07	4.82819e+07	5.08288e+07
Acidic leucine-rich nuclear phosphoprotein 32 family member E	Q9BTT0	ANP32E	cell organization and biogenesis;other biological processes	nucleus;other cell component	enzyme regulator activity;other molecular function	3.08846e+06	5.12397e+06	5.07433e+06	5.43387e+06	4.61678e+06	2.4722e+06	1.84877e+06	2.47059e+06	4.98786e+06	3.66735e+06	3.19724e+06	4.5683e+06	2.41872e+06	2.47956e+06	2.80392e+06
Acireductone dioxygenase	Q9BV57	ADI1	other metabolic processes	plasma membrane;other membranes;cytosol;nucleus;other cell component	other molecular function	5.66653e+06	8.10847e+06	5.94671e+06	6.97837e+06	7.88661e+06	6.4101e+06	6.11613e+06	6.73635e+06	6.81178e+06	6.60073e+06	7.69026e+06	6.97526e+06	5.17493e+06	7.2477e+06	6.76245e+06
Aconitate hydratase, mitochondrial	Q99798	ACO2	other metabolic processes;stress response;developmental processes	cytosol;mitochondrion	other molecular function	2.89167e+08	2.50269e+08	3.12657e+08	3.06739e+08	2.76552e+08	2.66645e+08	2.62588e+08	2.60161e+08	2.64314e+08	2.74086e+08	1.67978e+08	1.79276e+08	1.71809e+08	1.80177e+08	1.63065e+08
Actin, alpha skeletal muscle	P68133	ACTA1	cell organization and biogenesis;other biological processes	cytosol;cytoskeleton;other cell component	cytoskeletal activity;other molecular function	3.94753e+08	464585529	4.80357e+08	4.77469e+08	4.11121e+08	5.65507e+08	5.19189e+08	5.206e+08	5.05636e+08	4.92236e+08	6.55747e+08	6.21918e+08	6.19125e+08	5.58004e+08	5.34548e+08
Actin, cytoplasmic 1	P60709	ACTB	cell organization and biogenesis;protein metabolism;other metabolic processes;transport;developmental processes;other biological processes	plasma membrane;other membranes;cytosol;cytoskeleton;nucleus;other cell component	cytoskeletal activity;other molecular function	5.00521e+09	5.16416e+09	5.57652e+09	5.41418e+09	5.34184e+09	6.46459e+09	6.26015e+09	5.92404e+09	6.26615e+09	5.92372e+09	7.43779e+09	7.75464e+09	8.06434e+09	7.05471e+09	7.49825e+09
Actin-histidine N-methyltransferase	Q86TU7	SETD3	cell organization and biogenesis;protein metabolism;other metabolic processes;other biological processes	nucleus;other cell component	cytoskeletal activity;other molecular function		435903	164563	152037	213482	116625	157795		151969	208239	351384	347665	378606	264164	270828
Actin-like protein 6A	O96019	ACTL6A	cell organization and biogenesis;protein metabolism;DNA metabolism;other metabolic processes;stress response;developmental processes;signal transduction;other biological processes	plasma membrane;other membranes;nucleus;other cell component	other molecular function	2.80137e+07	3.41971e+07	2.93522e+07	3.14196e+07	3.22634e+07	2.31495e+07	2.78666e+07	3.01666e+07	2.72222e+07	2.47521e+07	3.61435e+07	3.6538e+07	3.80196e+07	3.73381e+07	3.7204e+07
Actin-related protein 2	P61160	ACTR2	cell cycle OR cell proliferation;cell organization and biogenesis;stress response;transport;other biological processes	non-structural extracellular;cytosol;cytoskeleton;nucleus;other cytoplasmic organelle;other cell component	cytoskeletal activity;other molecular function	2.9858e+07	2.97588e+07	2.57614e+07	2.78544e+07	2.76984e+07	2.14214e+07	2.66979e+07	2.7014e+07	3.03124e+07	2.61268e+07	4.36461e+07	3.91032e+07	3.93785e+07	3.99613e+07	3.97359e+07
Actin-related protein 2/3 complex subunit 1A	Q92747	ARPC1A	cell organization and biogenesis	cytosol;cytoskeleton;nucleus;other cell component	cytoskeletal activity	5.1753e+06	6.54251e+06	3.86962e+06	3.37808e+06	4.61734e+06	3.46338e+06	2.62921e+06	1.89336e+06	2.4596e+06	3.69797e+06	3.99857e+06	5.55099e+06	5.88603e+06	5.51232e+06	6.40532e+06
Actin-related protein 2/3 complex subunit 1B	O15143	ARPC1B	cell organization and biogenesis;other biological processes	cytosol;cytoskeleton;nucleus;other cell component	cytoskeletal activity;other molecular function	3.39894e+07	3.97035e+07	3.71103e+07	3.89179e+07	3.71965e+07	4.04375e+07	4.04474e+07	3.74587e+07	4.06312e+07	3.47654e+07	4.64933e+07	4.5627e+07	4.52131e+07	4.45927e+07	4.68187e+07
Actin-related protein 2/3 complex subunit 2	O15144	ARPC2	cell organization and biogenesis;other biological processes	plasma membrane;other membranes;cytosol;cytoskeleton;nucleus;other cytoplasmic organelle;other cell component	cytoskeletal activity	2.98716e+07	3.14037e+07	2.79034e+07	2.78724e+07	2.778e+07	3.36578e+07	2.90219e+07	2.88059e+07	2.78974e+07	2.67377e+07	4.01369e+07	3.6569e+07	3.03629e+07	3.82779e+07	4.08562e+07
Actin-related protein 2/3 complex subunit 3	O15145	ARPC3	cell organization and biogenesis;other biological processes	cytosol;cytoskeleton;nucleus;other cell component	cytoskeletal activity	9.75545e+06	1.15784e+07	1.04319e+07	1.05227e+07	1.09696e+07	1.15356e+07	1.22696e+07	1.20707e+07	1.20695e+07	1.18595e+07	1.33313e+07	1.41363e+07	1.41244e+07	1.66559e+07	1.39526e+07
Actin-related protein 2/3 complex subunit 4	P59998	ARPC4	cell organization and biogenesis	cytosol;cytoskeleton;nucleus;other cell component	cytoskeletal activity;other molecular function	2.67061e+07	2.75048e+07	2.84204e+07	2.94204e+07	3.06e+07	3.05501e+07	3.45424e+07	3.41418e+07	3.42327e+07	3.02988e+07	3.55459e+07	4.35174e+07	4.52321e+07	4.15283e+07	4.361e+07
Actin-related protein 2/3 complex subunit 5	O15511	ARPC5	cell organization and biogenesis;developmental processes;other biological processes	non-structural extracellular;cytosol;cytoskeleton;nucleus;other cytoplasmic organelle;other cell component	cytoskeletal activity	1.25113e+07	1.01604e+07	1.31922e+07	1.3949e+07	1.23528e+07	1.60062e+07	1.55188e+07	1.53279e+07	1.66514e+07	1.238e+07	2.3326e+07	1.93297e+07	1.92326e+07	1.81326e+07	1.85911e+07
Actin-related protein 2/3 complex subunit 5-like protein	Q9BPX5	ARPC5L	cell organization and biogenesis;other biological processes	cytoskeleton;other cell component	cytoskeletal activity	9.39155e+06	9.95599e+06	1.30132e+07	8.95847e+06	1.23529e+07	1.32282e+07	1.39164e+07	1.3557e+07	1.45572e+07	1.36481e+07	1.68399e+07	1.78021e+07	1.89848e+07	1.89412e+07	1.87034e+07
Actin-related protein 3	P61158	ACTR3	cell cycle OR cell proliferation;cell organization and biogenesis;stress response;other biological processes	cytosol;cytoskeleton;nucleus;other cell component	cytoskeletal activity;other molecular function	7.87538e+07	8.30881e+07	8.68935e+07	9.01183e+07	8.55812e+07	9.39454e+07	8.96257e+07	8.70023e+07	8.78386e+07	7.62617e+07	1.088e+08	1.07391e+08	1.0235e+08	9.90598e+07	1.11796e+08
Activated RNA polymerase II transcriptional coactivator p15	P53999	SUB1	RNA metabolism OR transcription;other metabolic processes;signal transduction;other biological processes	nucleus;other cell component	nucleic acid binding activity;other molecular function	2.26482e+07	3.83793e+07	2.09644e+07	2.47846e+07	3.31751e+07	2.52337e+07	1.76945e+07	2.22122e+07	2.07447e+07	2.08989e+07	4.38543e+07	3.34088e+07	3.50954e+07	3.77505e+07	4.16164e+07
Activator of 90 kDa heat shock protein ATPase homolog 1	O95433	AHSA1	other biological processes	cytosol;ER/Golgi	other molecular function	2.22841e+07	2.05659e+07	2.02211e+07	2.23402e+07	2.59676e+07	1.60522e+07	1.82832e+07	1.77703e+07	1.88139e+07	1.65027e+07	2.13689e+07	1.55557e+07	1.76559e+07	1.84861e+07	1.71538e+07
Acyl carrier protein, mitochondrial	O14561	NDUFAB1	cell organization and biogenesis;protein metabolism;other metabolic processes	other membranes;mitochondrion;nucleus	other molecular function	4.64499e+06	2608275	4.44798e+06	4.05527e+06	3.48014e+06	3.8231e+06	1.58825e+06	3.17966e+06	2.54893e+06	3.13225e+06	781166	1.03894e+06	2.31055e+06	3.72616e+06	2.20647e+06
Acylamino-acid-releasing enzyme	P13798	APEH	cell organization and biogenesis;protein metabolism;other metabolic processes	non-structural extracellular;other membranes;cytosol;nucleus;other cell component	other molecular function	5.09516e+06	1.00317e+07	3.17843e+06	5.1232e+06	8.5326e+06	6.31425e+06	2.31911e+06	2.79908e+06	4.32733e+06	3.18259e+06	6.89144e+06	6.97839e+06	8.33768e+06	6.08036e+06	1.18581e+07
Acyl-CoA (8-3)-desaturase	O60427	FADS1	cell-cell signaling;other metabolic processes;stress response;other biological processes	other membranes;mitochondrion;ER/Golgi;other cell component	other molecular function	7.17004e+06	4.47897e+06	8.45949e+06	7.99751e+06	7.23108e+06	8.20422e+06	9.47841e+06	9.20133e+06	8.83114e+06	9.16678e+06	5.47279e+06	5.18659e+06	5.17879e+06	5.07475e+06	8.37445e+06
Acyl-CoA 6-desaturase	O95864	FADS2	other metabolic processes	plasma membrane;other membranes;ER/Golgi	other molecular function	7.54254e+07	6.26399e+07	8.2135e+07	8.21214e+07	6.99026e+07	1.31668e+08	1.30498e+08	1.26971e+08	1.34934e+08	1.3902e+08	8.35997e+07	1.05321e+08	1.01856e+08	1.05862e+08	9.49911e+07
Acyl-CoA dehydrogenase family member 10	Q6JQN1	ACAD10	other metabolic processes	mitochondrion	other molecular function	3.92756e+06	3.98465e+06	3.35689e+06	3.81025e+06	2.91253e+06	2.93707e+06	3.09274e+06	4.33161e+06	3.25124e+06	3.61213e+06	1.10135e+06	1.92991e+06	1.97473e+06	1.55142e+06	2.83443e+06
Acyl-CoA dehydrogenase family member 11	Q709F0	ACAD11	other metabolic processes	other membranes;mitochondrion;nucleus;other cytoplasmic organelle	other molecular function	1.54326e+07	8.13856e+06	1.32824e+07	1.40064e+07	1.3685e+07	1.44475e+07	1.60136e+07	1.48741e+07	1.51432e+07	1.81686e+07	7.87904e+06	6.24794e+06	8.96582e+06	7.12703e+06	7.72513e+06
Acyl-CoA synthetase short-chain family member 3, mitochondrial	Q9H6R3	ACSS3	other metabolic processes	mitochondrion;other cell component	other molecular function	1.41289e+07	1.46611e+07	2.23812e+07	2.03166e+07	1.98823e+07	1.75911e+07	1.84432e+07	2.02004e+07	1.906e+07	1.94735e+07	9.64087e+06	9.6018e+06	8.7842e+06	1.15659e+07	7.31886e+06
Acyl-CoA:lysophosphatidylglycerol acyltransferase 1	Q92604	LPGAT1	other metabolic processes;other biological processes	other membranes;ER/Golgi;other cell component	other molecular function	6.45104e+06	3.50566e+06	5.90388e+06	5.71019e+06	5.24861e+06	4.56468e+06	4.2945e+06	5.41807e+06	5.67133e+06	5.37282e+06	6.65579e+06	8.66534e+06	8.48944e+06	5.66928e+06	8.50719e+06
Acyl-CoA-binding protein	P07108	DBI	other metabolic processes;other biological processes	ER/Golgi;other cell component	signal transduction activity or receptor binding;other molecular function	3.55306e+06	5010659	3.84908e+06	3.93343e+06	3.26612e+06	3.00666e+06	3.2982e+06	4.09709e+06	2.15819e+06	3.321e+06	2.9135e+06	2.18899e+06	2.46137e+06	3.0912e+06	2.53119e+06
Acyl-coenzyme A diphosphatase NUDT19	A8MXV4	NUDT19	other metabolic processes	cytosol;other cytoplasmic organelle	other molecular function	1.92459e+06	1.13088e+06	2.86249e+06	3.55299e+06	1.96419e+06	5.25083e+06	5.1514e+06	4.39037e+06	4.37184e+06	2.5527e+06	1.09462e+06	2.4566e+06	2.27542e+06	2.00544e+06	2.30305e+06
Acyl-coenzyme A synthetase ACSM2B, mitochondrial	Q68CK6	ACSM2B	other metabolic processes	mitochondrion	other molecular function	1.86504e+06	1.84574e+06	2.08448e+06	2.21918e+06	2.56328e+06	1.91246e+06	1.85944e+06	1.14978e+06	1.34807e+06	1.88388e+06	574747	513717	1.09774e+06
Acyl-coenzyme A synthetase ACSM3, mitochondrial	Q53FZ2	ACSM3	other metabolic processes;other biological processes	mitochondrion	other molecular function	951465	924112	957311	1.14378e+06	818455	827784	912004	935613	857956	673709
Acyl-coenzyme A thioesterase 13	Q9NPJ3	ACOT13	cell organization and biogenesis;other metabolic processes;other biological processes	cytosol;cytoskeleton;mitochondrion	other molecular function	4.84892e+07	4.00262e+07	4.88475e+07	4.91129e+07	4.74619e+07	5.66369e+07	5.67915e+07	5.48661e+07	5.34259e+07	5.59335e+07	2.62973e+07	2.49334e+07	2.37397e+07	2.53018e+07	2.64323e+07
Acyl-coenzyme A thioesterase 2, mitochondrial	P49753	ACOT2	other metabolic processes	cytosol;mitochondrion;other cytoplasmic organelle	other molecular function	2.34793e+07	2.07816e+07	2.15027e+07	2.22497e+07	1.97067e+07	2.42848e+07	2.32687e+07	2.15211e+07	2.18767e+07	3.12994e+07	1.35582e+07	1.29559e+07	1.27163e+07	1.33159e+07	1.40276e+07
Acyl-coenzyme A thioesterase 8	O14734	ACOT8	cell organization and biogenesis;other metabolic processes;other biological processes	cytosol;other cytoplasmic organelle	other molecular function	9.49158e+06	8.56062e+06	8.72831e+06	8.53274e+06	1.01039e+07	6.92495e+06	7.53042e+06	8.27674e+06	7.43412e+06	8.82331e+06	4.03039e+06	6.34146e+06	6.89329e+06	6.00015e+06	6.31768e+06
Acyl-coenzyme A thioesterase 9, mitochondrial	Q9Y305	ACOT9	other metabolic processes	mitochondrion	other molecular function	1.24115e+07	1.06756e+07	1.02023e+07	9.80568e+06	8.60277e+06	1.17994e+07	1.43673e+07	1.28488e+07	1.29507e+07	1.40415e+07	4.4581e+06	5.89388e+06	5.03485e+06	8.23483e+06	5.24367e+06
Acyl-coenzyme A thioesterase MBLAC2	Q68D91	MBLAC2	other metabolic processes	plasma membrane;other membranes;ER/Golgi	other molecular function	779744	346915	242772	238815	493996	341425	237513	199082		589945		302681		398471	256385
Acyl-coenzyme A thioesterase THEM4	Q5T1C6	THEM4	cell organization and biogenesis;other metabolic processes;transport;signal transduction	plasma membrane;other membranes;cytosol;mitochondrion	other molecular function	1.18659e+06	928849	808350	886637	978718	670311	579898	899916	712196	905676	344060		634972	612724
Acylglycerol kinase, mitochondrial	Q53H12	AGK	cell organization and biogenesis;other metabolic processes;transport	other membranes;cytosol;mitochondrion;other cell component	kinase activity;other molecular function	3.45615e+07	2.88737e+07	3.14125e+07	3.08324e+07	2.45382e+07	3.02111e+07	3.09468e+07	3.60468e+07	3.52146e+07	3.61238e+07	2.10762e+07	2.37928e+07	2.26885e+07	2.7733e+07	2.21442e+07
Acyl-protein thioesterase 1	O75608	LYPLA1	protein metabolism;other metabolic processes;other biological processes	plasma membrane;other membranes;cytosol;ER/Golgi;nucleus;other cell component	other molecular function	4.3596e+06	2668095	4.83119e+06	4.96754e+06	2.81788e+06	2.5951e+06	3.84223e+06	4.56644e+06	3.87115e+06	3.7866e+06	1.8079e+06	3.09882e+06	3.27105e+06	2.72266e+06	2.91388e+06
Acyl-protein thioesterase 2	O95372	LYPLA2	cell organization and biogenesis;protein metabolism;other metabolic processes;developmental processes	cytosol;ER/Golgi;other cell component	other molecular function	8.54952e+06	1.74034e+07	9.10118e+06	1.33263e+07	1.51765e+07	9.72134e+06	7.55571e+06	7.5731e+06	7.94282e+06	7.27064e+06	9.90439e+06	4.94306e+06	1.1473e+07	1.16052e+07	1.32364e+07
Acylpyruvase FAHD1, mitochondrial	Q6P587	FAHD1		cytosol;mitochondrion;nucleus	other molecular function	2.84647e+07	22175542	2.84965e+07	2.74902e+07	2.44698e+07	2.59662e+07	2.73675e+07	2.79372e+07	2.58469e+07	2.77788e+07	2.05687e+07	2.1772e+07	2.40238e+07	2.29388e+07	2.26244e+07
Adenine phosphoribosyltransferase	P07741	APRT	other metabolic processes;transport;other biological processes	non-structural extracellular;cytosol;nucleus;other cell component	other molecular function	1.01466e+07	1.23739e+07	8.25102e+06	8.81225e+06	1.16016e+07	6.57746e+06	5.12741e+06	6.70862e+06	6.62186e+06	5.41138e+06	9.71121e+06	9.44986e+06	7.99616e+06	1.10204e+07	9.12296e+06
Adenosine 3'-phospho 5'-phosphosulfate transporter 1	Q8TB61	SLC35B2	other metabolic processes;transport	other membranes;ER/Golgi	transporter activity	3.65362e+06	3.46485e+06	4.15377e+06	4.05884e+06	3.4651e+06	2.79291e+06	3.17197e+06	3.01218e+06	3.02209e+06	3.328e+06	3.27335e+06	3.45306e+06	3.11712e+06	3.55717e+06	2.90549e+06
Adenosine 5'-monophosphoramidase HINT1	P49773	HINT1	protein metabolism;other metabolic processes;signal transduction;other biological processes	plasma membrane;other membranes;cytosol;cytoskeleton;nucleus;other cell component	other molecular function	2.47695e+07	3.72244e+07	2.07597e+07	2.12425e+07	3.23047e+07	2.26388e+07	2.01987e+07	2.05214e+07	1.66999e+07	1.89964e+07	2.78776e+07	1.6035e+07	1.73291e+07	2.33932e+07	2.54356e+07
Adenosine 5'-monophosphoramidase HINT2	Q9BX68	HINT2	other metabolic processes;other biological processes	other membranes;mitochondrion;other cell component	other molecular function	7.14912e+07	4.71425e+07	7.11208e+07	7.99547e+07	7.69957e+07	8.5337e+07	9.22498e+07	7.76966e+07	7.88584e+07	9.63503e+07	6.01173e+07	5.65413e+07	6.26715e+07	5.78729e+07	6.14599e+07
Adenosylhomocysteinase	P23526	AHCY	other metabolic processes	cytosol;other cell component	other molecular function	1.6099e+08	2.59141e+08	1.48334e+08	1.72241e+08	2.23467e+08	1.62914e+08	1.57927e+08	1.58635e+08	1.63198e+08	1.46132e+08	2.05958e+08	1.82124e+08	1.96002e+08	2.04154e+08	1.96785e+08
Adenylate cyclase type 9	O60503	ADCY9	other metabolic processes;developmental processes;signal transduction	plasma membrane;other membranes;other cell component	other molecular function	653092	590106	476781	539633	418332	229672	300494		187894	376511	395727	560647	426872	239998	554307
Adenylate kinase 2, mitochondrial	P54819	AK2	other metabolic processes	cytoskeleton;mitochondrion;other cell component	kinase activity;other molecular function	2.47777e+08	2.09495e+08	2.55943e+08	2.78466e+08	2.36113e+08	2.01796e+08	2.14419e+08	2.03698e+08	2.20519e+08	2.49484e+08	1.36955e+08	1.44719e+08	1.45052e+08	1.47587e+08	1.39917e+08
Adenylate kinase 4, mitochondrial	P27144	AK4	other metabolic processes;stress response;other biological processes	mitochondrion;other cell component	kinase activity;other molecular function	1.15699e+08	1.14309e+08	1.22638e+08	1.0555e+08	1.13994e+08	8.86598e+07	9.35169e+07	8.9403e+07	9.66723e+07	9.95134e+07	6.02563e+07	7.1409e+07	6.49674e+07	6.76796e+07	6.25311e+07
Adenylate kinase isoenzyme 1	P00568	AK1	other metabolic processes	cytosol;cytoskeleton;other cell component	kinase activity;other molecular function	1.39618e+06	1.95066e+06	766226	633576	1.56402e+06	583395	535235	635408	599746	551614	887681	739600	2.38463e+06	741684	693362
Adenylosuccinate lyase	P30566	ADSL	other metabolic processes;stress response;other biological processes	cytosol;other cell component	other molecular function	1.03379e+07	1.88257e+07	1.04753e+07	1.07607e+07	1.37433e+07	1.21656e+07	1.12999e+07	1.09123e+07	1.19775e+07	8.56764e+06	1.46649e+07	1.59468e+07	1.57328e+07	1.71825e+07	1.53073e+07
Adenylosuccinate synthetase isozyme 2	P30520	ADSS2	other metabolic processes;other biological processes	cytosol;mitochondrion;other cell component	other molecular function	7.88189e+06	1.44792e+07	7.62408e+06	7.13136e+06	1.23122e+07	6.24297e+06	6.54757e+06	8.26315e+06	8.17802e+06	5.49427e+06	1.48653e+07	1.2793e+07	1.01897e+07	1.37521e+07	1.37877e+07
Adenylyl cyclase-associated protein 1	Q01518	CAP1	cell organization and biogenesis;transport;signal transduction;other biological processes	non-structural extracellular;plasma membrane;other membranes;cytoskeleton;other cytoplasmic organelle;other cell component	cytoskeletal activity;other molecular function	8.70341e+07	1.38396e+08	8.31529e+07	9.38047e+07	1.17577e+08	9.45738e+07	8.66847e+07	1.0191e+08	1.00576e+08	8.39636e+07	1.85808e+08	1.55585e+08	1.646e+08	1.72913e+08	1.79102e+08
Adhesion G protein-coupled receptor E5	P48960	ADGRE5	cell adhesion;cell-cell signaling;stress response;signal transduction;other biological processes	plasma membrane;other membranes	other molecular function	1.95558e+07	1.67248e+07	2.30216e+07	2.32582e+07	2.02155e+07	1.88867e+07	2.08005e+07	1.94578e+07	1.77546e+07	1.7344e+07	1.96905e+07	1.98234e+07	1.71614e+07	2.09887e+07	2.13508e+07
Adhesion G protein-coupled receptor L2	O95490	ADGRL2	developmental processes;signal transduction	plasma membrane;other membranes;other cell component	other molecular function	1.49578e+06	1.48638e+06	2.51724e+06	2.13982e+06	2.76683e+06	2.43197e+06	1.74387e+06	1.94491e+06	2.2139e+06	2.0258e+06	3.49872e+06	3.09718e+06	3.07482e+06	2.2783e+06	2.80424e+06
Adipocyte plasma membrane-associated protein	Q9HDC9	APMAP	other metabolic processes	other membranes;other cell component	other molecular function	4.21623e+08	3.1797e+08	4.31489e+08	4.21218e+08	3.58338e+08	4.18845e+08	4.59694e+08	4.04529e+08	4.36881e+08	4.81862e+08	2.64045e+08	3.11128e+08	3.36068e+08	2.64978e+08	2.88997e+08
ADP/ATP translocase 2	P05141	SLC25A5	cell organization and biogenesis;other metabolic processes;transport;developmental processes;other biological processes	plasma membrane;other membranes;cytoskeleton;mitochondrion	transporter activity;other molecular function	4.62494e+08	3.70399e+08	4.28239e+08	4.34238e+08	4.27844e+08	4.87722e+08	4.36093e+08	4.72412e+08	5.42514e+08	5.16023e+08	2.75916e+08	3.64693e+08	3.63784e+08	4.0676e+08	3.40413e+08
ADP/ATP translocase 3	P12236	SLC25A6	transport;other biological processes	other membranes;mitochondrion	transporter activity	2.55902e+07	1.9758e+07	2.33428e+07	2.36021e+07	2.22519e+07	3.0824e+07	2.42314e+07	2.93214e+07	2.53768e+07	2.5612e+07	2.02496e+07	2.36799e+07	2.15348e+07	2.47125e+07	2.40498e+07
ADP-dependent glucokinase	Q9BRR6	ADPGK	other metabolic processes	non-structural extracellular;other membranes;ER/Golgi	kinase activity;other molecular function	4.36738e+07	3.70255e+07	4.76863e+07	4.47743e+07	4.26079e+07	4.63928e+07	4.60022e+07	4.48486e+07	4.58363e+07	5.09837e+07	3.98698e+07	5.04304e+07	4.6353e+07	4.81835e+07	4.47121e+07
ADP-ribose glycohydrolase MACROD1	Q9BQ69	MACROD1	protein metabolism;other metabolic processes;stress response	nucleus	other molecular function	1.05994e+07	5.40159e+06	7.79683e+06	7.73918e+06	1.04867e+07	6.76638e+06	7.37899e+06	6.82813e+06	9.14939e+06	6.53528e+06	4.56765e+06	5.99867e+06	4.07932e+06	5.01299e+06	2.27131e+06
ADP-ribosylation factor 3	P61204	ARF3	transport	plasma membrane;other membranes;ER/Golgi;other cell component	other molecular function	1.01938e+07	1.76933e+07	1.09046e+07	1.12041e+07	1.49557e+07	1.06153e+07	1.04368e+07	1.47824e+07	1.22467e+07	1.01079e+07	1.49129e+07	1.37733e+07	1.24068e+07	1.61507e+07	1.52455e+07
ADP-ribosylation factor 4	P18085	ARF4	cell organization and biogenesis;protein metabolism;other metabolic processes;transport;developmental processes;other biological processes	plasma membrane;other membranes;cytosol;ER/Golgi;other cell component	signal transduction activity or receptor binding;enzyme regulator activity;other molecular function	5.37946e+06	8613762	5.67744e+06	5.3366e+06	7.13291e+06	5.07056e+06	5.79101e+06	5.59549e+06	5.02979e+06	5.30898e+06	9.12488e+06	9.39922e+06	9.3596e+06	8.82733e+06	8.57011e+06
ADP-ribosylation factor 5	P84085	ARF5	transport	plasma membrane;other membranes;ER/Golgi;other cell component	other molecular function	2.8634e+07	6.61102e+07	3.85166e+07	4.27081e+07	5.47596e+07	4.25887e+07	4.21568e+07	4.17197e+07	4.34263e+07	3.61809e+07	5.69011e+07	5.09445e+07	5.02122e+07	5.85299e+07	6.12243e+07
ADP-ribosylation factor GTPase-activating protein 1	Q8N6T3	ARFGAP1	transport;other biological processes	other membranes;cytosol;ER/Golgi;other cell component	enzyme regulator activity;other molecular function	1.23182e+06	2.01517e+06	2.77427e+06	3.34867e+06	3.58786e+06	2.67599e+06	2.22749e+06	3.7582e+06	3.29344e+06	3.07209e+06	3.13116e+06	2.81215e+06	2.80842e+06	2.69632e+06	3.21827e+06
ADP-ribosylation factor GTPase-activating protein 2	Q8N6H7	ARFGAP2	cell organization and biogenesis;transport	plasma membrane;other membranes;cytosol;ER/Golgi	enzyme regulator activity;other molecular function	2.61403e+06	2.7446e+06	2.96029e+06	2.67869e+06	737165	772424	960827	2.20157e+06	1.4372e+06	2.50889e+06	2.49549e+06	3.84181e+06	3.85163e+07	2.25281e+06	2.69675e+06
ADP-ribosylation factor-binding protein GGA1	Q9UJY5	GGA1	transport;other biological processes	other membranes;cytosol;ER/Golgi;nucleus;other cytoplasmic organelle;other cell component	other molecular function		149336	114397	80669.8	129975	135236	93018.4		164910	79401	103547	130281	137495		83424.6
ADP-ribosylation factor-like protein 1	P40616	ARL1	cell organization and biogenesis;other metabolic processes;transport;other biological processes	other membranes;cytosol;ER/Golgi;other cell component	enzyme regulator activity;other molecular function	1.51751e+07	1.30509e+07	1.38407e+07	1.6406e+07	1.48203e+07	1.21722e+07	1.09605e+07	1.19579e+07	1.46196e+07	1.29238e+07	1.30512e+07	1.83059e+07	1.93865e+07	1.9337e+07	1.65738e+07
ADP-ribosylation factor-like protein 13B	Q3SXY8	ARL13B	cell organization and biogenesis;developmental processes;signal transduction;other biological processes	plasma membrane;other membranes;cytosol;cytoskeleton;other cell component	other molecular function	200165	222710	269506	249229	244978	164899	233299	170518	166689	170268	222192	195910	230552	151960	126394
ADP-ribosylation factor-like protein 6-interacting protein 1	Q15041	ARL6IP1	cell organization and biogenesis;transport;other biological processes	other membranes;cytosol;ER/Golgi	other molecular function	3.38846e+07	3.2032e+07	4.18759e+07	3.02886e+07	3.3772e+07	2.70336e+07	2.28519e+07	2.53525e+07	2.48855e+07	2.17032e+07	4.59686e+07	5.08699e+07	4.52591e+07	4.74445e+07	4.19019e+07
ADP-ribosylation factor-like protein 6-interacting protein 4	Q66PJ3	ARL6IP4	RNA metabolism OR transcription;other metabolic processes	nucleus		452439	843173	587158	487301	676976		536800	652717	635862		838979		1.02912e+06	715435	690345
ADP-ribosylation factor-like protein 8B	Q9NVJ2	ARL8B	cell cycle OR cell proliferation;cell organization and biogenesis;other metabolic processes;stress response;transport;other biological processes	other membranes;cytosol;cytoskeleton;other cytoplasmic organelle;other cell component	cytoskeletal activity;other molecular function	5.97537e+07	50590509	6.1244e+07	5.65295e+07	4.55997e+07	5.9386e+07	5.9258e+07	5.63914e+07	5.55615e+07	5.9012e+07	5.95385e+07	7.52467e+07	7.30139e+07	7.22148e+07	7.51822e+07
ADP-ribosylation factor-related protein 1	Q13795	ARFRP1	transport;developmental processes;signal transduction;other biological processes	other membranes;cytosol;ER/Golgi	other molecular function	3.2209e+06	2.02615e+06	3.38505e+06	3.37795e+06	1.30004e+06		761756	979159			2.40289e+06	3.3001e+06	2.13285e+06	2.72692e+06	2.95522e+06
ADP-sugar pyrophosphatase	Q9UKK9	NUDT5	cell organization and biogenesis;other metabolic processes	cytosol;nucleus	nucleic acid binding activity;other molecular function	6.56921e+06	1.0769e+07	6.62343e+06	7.01169e+06	1.05494e+07	8.60392e+06	7.25395e+06	7.9406e+06	6.8806e+06	7.38416e+06	1.2295e+07	8.20868e+06	9.5004e+06	9.90035e+06	1.04817e+07
Adrenodoxin, mitochondrial	P10109	FDX1	other metabolic processes;other biological processes	mitochondrion	other molecular function	6.47085e+06	5.99466e+06	6.76905e+06	7.21985e+06	6.32436e+06	4.44923e+06	4.33066e+06	4.21301e+06	2.937e+06	4.41338e+06	4.52261e+06	5.35035e+06	4.51267e+06	5.57872e+06	4.4052e+06
AFG3-like protein 2	Q9Y4W6	AFG3L2	cell organization and biogenesis;protein metabolism;other metabolic processes;transport;developmental processes;other biological processes	other membranes;mitochondrion	other molecular function	1.13405e+08	8.92984e+07	1.09971e+08	1.03798e+08	9.91741e+07	8.7624e+07	9.04115e+07	9.59819e+07	1.02615e+08	1.02015e+08	6.91042e+07	7.94497e+07	7.92223e+07	8.23027e+07	7.33905e+07
Aflatoxin B1 aldehyde reductase member 2	O43488	AKR7A2	other metabolic processes	cytosol;ER/Golgi;other cell component	other molecular function	870952	928218	719888	929493	698053	758348	795996	955200	632742	1.06586e+06	803997	601115	844484	793315	564703
Aftiphilin	Q6ULP2	AFTPH	transport	other membranes;cytosol;ER/Golgi;nucleus;other cell component	other molecular function	3.21572e+06	1.34426e+06	1.97874e+06	1.47564e+06	1.38559e+06	1.82659e+06	802810	1.09785e+06	1.21765e+06	1.1571e+06	1.07025e+06	1.45953e+06	1.76569e+06	1.69392e+06	411269
Agmatinase, mitochondrial	Q9BSE5	AGMAT	other metabolic processes	mitochondrion	other molecular function	1.51054e+08	1.32468e+08	1.39477e+08	1.25448e+08	1.288e+08	1.23121e+08	1.31081e+08	1.35192e+08	1.25769e+08	1.38853e+08	1.11207e+08	1.36333e+08	1.38265e+08	1.1452e+08	1.20678e+08
Agrin	O00468	AGRN	cell-cell signaling;cell organization and biogenesis;developmental processes;signal transduction;other biological processes	non-structural extracellular;extracellular matrix;plasma membrane;other membranes;ER/Golgi;other cytoplasmic organelle;other cell component	cytoskeletal activity;other molecular function	1.04118e+07	9.35623e+06	9.4174e+06	7.18385e+06	8.35132e+06	8.55288e+06	7.06961e+06	1.03747e+07	9.16792e+06	7.05625e+06	4.57579e+06	4.181e+06	4.593e+06	3.90127e+06	5.31481e+06
AH receptor-interacting protein	O00170	AIP	cell organization and biogenesis;protein metabolism;other metabolic processes;transport;other biological processes	other membranes;cytosol;nucleus;other cell component	signal transduction activity or receptor binding;other molecular function	1.00633e+07	1.9842e+07	9.06753e+06	1.12142e+07	1.44131e+07	9.13152e+06	1.04894e+07	1.02511e+07	8.57054e+06	8.60047e+06	1.95481e+07	1.61283e+07	1.66378e+07	1.56729e+07	1.72919e+07
A-kinase anchor protein 1, mitochondrial	Q92667	AKAP1	stress response;other biological processes	other membranes;cytosol;mitochondrion	other molecular function	2.79963e+07	2.26769e+07	3.31496e+07	2.81912e+07	2.48006e+07	1.75622e+07	2.17375e+07	2.09705e+07	2.2298e+07	2.29593e+07	2.31403e+07	2.5327e+07	2.87647e+07	2.26488e+07	2.31649e+07
A-kinase anchor protein 8	O43823	AKAP8	cell cycle OR cell proliferation;cell organization and biogenesis;stress response;transport;signal transduction;other biological processes	mitochondrion;ER/Golgi;nucleus;other cell component	nucleic acid binding activity;other molecular function	3.86488e+06	4.13087e+06	3.48715e+06	3.89045e+06	3.63363e+06	2.31538e+06	2.68753e+06	2.50665e+06	2.8455e+06	2.33564e+06	5.88014e+06	5.67587e+06	5.38668e+06	4.76797e+06	5.71757e+06
A-kinase anchor protein 8-like	Q9ULX6	AKAP8L	cell cycle OR cell proliferation;cell organization and biogenesis;RNA metabolism OR transcription;other metabolic processes;other biological processes	nucleus;other cell component	nucleic acid binding activity;other molecular function	1.14837e+06	978868	901837	958208	1.27464e+06	1.18387e+06			1.12881e+06	938806	1.59238e+06	1.62625e+06	1.46172e+06	1.61862e+06	1.32865e+06
Aladin	Q9NRG9	AAAS	cell cycle OR cell proliferation;cell organization and biogenesis;transport;other biological processes	other membranes;cytosol;cytoskeleton;nucleus		1.13e+07	8.10376e+06	1.21988e+07	9.64991e+06	8.82048e+06	9.99655e+06	7.28826e+06	1.07584e+07	9.40326e+06	6.63302e+06	7.15888e+06	6.60028e+06	6.54433e+06	6.83565e+06	6.74672e+06
Alanine aminotransferase 2	Q8TD30	GPT2	other metabolic processes	mitochondrion	other molecular function	2.02898e+06	1.02635e+06	2.41848e+06	1.6522e+06	1.38424e+06	4.13893e+06	3.63566e+06	2.20964e+06	3.74266e+06	2.70305e+06	2.13822e+06	1.64617e+06	1.26909e+06	961095	1.87288e+06
Alanine--tRNA ligase, cytoplasmic	P49588	AARS1	protein metabolism;RNA metabolism OR transcription;other metabolic processes;developmental processes;other biological processes	cytosol;mitochondrion;other cell component	nucleic acid binding activity;other molecular function	8.36614e+07	1.35769e+08	7.9498e+07	8.59983e+07	1.10323e+08	1.00652e+08	9.94435e+07	1.04832e+08	1.01896e+08	9.2043e+07	1.54679e+08	1.21245e+08	1.16839e+08	1.3987e+08	1.36511e+08
Alanine--tRNA ligase, mitochondrial	Q5JTZ9	AARS2	protein metabolism;RNA metabolism OR transcription;other metabolic processes	mitochondrion	nucleic acid binding activity;other molecular function	2.9319e+07	2.29338e+07	2.55737e+07	2.45469e+07	2.33221e+07	1.80068e+07	2.15772e+07	2.0345e+07	2.23717e+07	2.42555e+07	1.81945e+07	1.98832e+07	1.85425e+07	2.0191e+07	1.97445e+07
Albumin	P02768	ALB	stress response;other biological processes	non-structural extracellular;ER/Golgi;other cell component	nucleic acid binding activity;other molecular function	4.51714e+08	4.15336e+08	4.25225e+08	4.24373e+08	4.46088e+08	5.37262e+08	6.10607e+08	5.91204e+08	5.37691e+08	5.40405e+08	3.62488e+08	3.96157e+08	3.85219e+08	4.14866e+08	3.70778e+08
Alcohol dehydrogenase class-3	P11766	ADH5	protein metabolism;other metabolic processes;stress response;other biological processes	cytosol;mitochondrion	other molecular function	2.66482e+07	3.44732e+07	2.46503e+07	2.97353e+07	3.53827e+07	1.98278e+07	1.67635e+07	1.91628e+07	1.77033e+07	1.32252e+07	2.33994e+07	1.99437e+07	2.15757e+07	2.38304e+07	2.16122e+07
Aldehyde dehydrogenase 1A1	P00352	ALDH1A1	other metabolic processes;other biological processes	cytosol;other cell component	enzyme regulator activity;other molecular function	4.47725e+08	662664246	4.51905e+08	4.98276e+08	5.90566e+08	4.91325e+08	4.42457e+08	4.48707e+08	4.42294e+08	4.08529e+08	8.68533e+08	7.89811e+08	8.26213e+08	8.17128e+08	8.81325e+08
Aldehyde dehydrogenase family 16 member A1	Q8IZ83	ALDH16A1			other molecular function	9.1662e+06	1.34344e+07	9.20269e+06	1.04951e+07	1.24279e+07	1.28337e+07	1.43737e+07	1.2931e+07	1.53453e+07	1.4002e+07	1.89014e+07	1.75097e+07	1.75359e+07	1.80927e+07	1.69916e+07
Aldehyde dehydrogenase family 3 member A2	P51648	ALDH3A2	other metabolic processes;developmental processes;other biological processes	other membranes;cytosol;ER/Golgi;other cytoplasmic organelle;other cell component	other molecular function	6.15579e+07	5.02296e+07	6.01691e+07	5.97449e+07	5.47985e+07	7.41796e+07	7.9487e+07	8.00434e+07	7.08909e+07	7.81005e+07	6.87285e+07	7.18182e+07	6.89108e+07	6.96677e+07	6.71035e+07
Aldehyde dehydrogenase X, mitochondrial	P30837	ALDH1B1	other metabolic processes	cytosol;mitochondrion;nucleus;other cell component	other molecular function	8.75114e+07	7.97562e+07	9.54006e+07	9.14942e+07	8.6468e+07	7.639e+07	7.91586e+07	8.7783e+07	8.52447e+07	8.94851e+07	6.71783e+07	7.40902e+07	6.91105e+07	7.15585e+07	7.0732e+07
Aldehyde dehydrogenase, mitochondrial	P05091	ALDH2	other metabolic processes;other biological processes	mitochondrion	other molecular function	3.72308e+08	3.17039e+08	4.01224e+08	3.77865e+08	3.67171e+08	3.44994e+08	3.4618e+08	3.32432e+08	3.35005e+08	3.45767e+08	2.09804e+08	2.63711e+08	2.60304e+08	2.62852e+08	2.41541e+08
Aldo-keto reductase family 1 member A1	P14550	AKR1A1	other metabolic processes;other biological processes	plasma membrane;other membranes;cytosol;other cell component	other molecular function	7.2245e+06	1.00461e+07	6.73896e+06	8.89381e+06	8.68868e+06	6.61999e+06	7.86543e+06	7.81766e+06	8.3079e+06	8.15969e+06	7.31865e+06	7.19318e+06	6.78938e+06	7.89911e+06	6.68189e+06
Alkyldihydroxyacetonephosphate synthase, peroxisomal	O00116	AGPS	other metabolic processes	cytosol;nucleus;other cytoplasmic organelle	other molecular function	3.05484e+08	2.70597e+08	2.99384e+08	2.9327e+08	2.71195e+08	2.7122e+08	3.018e+08	2.84068e+08	2.89517e+08	2.8972e+08	1.80178e+08	1.9789e+08	1.8366e+08	1.93511e+08	1.92881e+08
All-trans-retinol 13,14-reductase	Q6NUM9	RETSAT	other metabolic processes	other membranes;ER/Golgi;nucleus	other molecular function	3.86518e+06	3.35817e+06	4.58515e+06	2.69843e+06	3.70116e+06	2.8037e+06	3.22634e+06	2.87766e+06	3.0605e+06	3.63631e+06	1.93286e+06	3.3336e+06	2.48199e+06	4.69981e+06	2.84825e+06
Alpha/beta hydrolase domain-containing protein 17B	Q5VST6	ABHD17B	protein metabolism;other metabolic processes;other biological processes	plasma membrane;other membranes;other cytoplasmic organelle;other cell component	other molecular function	2.36265e+06	768804	3.19304e+06	3.63595e+06	2.8773e+06	2.5141e+06	2.18554e+06	2.61199e+06	2.94231e+06	3.45469e+06	1.71098e+06	2.43208e+06	405194	540369	842650
Alpha-1,2-mannosyltransferase ALG9	Q9H6U8	ALG9	protein metabolism;other metabolic processes	other membranes;ER/Golgi	other molecular function	1.13311e+06	1.00047e+06	925995	890232	900778	682972	788835	984107	851955	981921	775078	869179	763139	822829	908373
Alpha-1,3/1,6-mannosyltransferase ALG2	Q9H553	ALG2	protein metabolism;other metabolic processes;other biological processes	other membranes;cytosol;cytoskeleton;ER/Golgi;nucleus;other cell component	other molecular function	9.27089e+06	6.05187e+06	1.24836e+07	1.12523e+07	7.22569e+06	1.07512e+07	1.14235e+07	9.1831e+06	1.2946e+07	7.94753e+06	5.46003e+06	7.08874e+06	1.23643e+07	7.1089e+06	6.33961e+06
Alpha-1,3-mannosyl-glycoprotein 2-beta-N-acetylglucosaminyltransferase	P26572	MGAT1	protein metabolism;other metabolic processes;developmental processes;other biological processes	other membranes;ER/Golgi;other cell component	other molecular function	7.7596e+06	7.82561e+06	7.84111e+06	7.43936e+06	7.8326e+06	6.70072e+06	7.18806e+06	6.41668e+06	5.75259e+06	6.80016e+06	5.41338e+06	4.08209e+06	5.34363e+06	5.19124e+06	5.30629e+06
Alpha-1,3-mannosyl-glycoprotein 4-beta-N-acetylglucosaminyltransferase B	Q9UQ53	MGAT4B	protein metabolism;other metabolic processes;other biological processes	other membranes;ER/Golgi	other molecular function	1.76921e+06	620262	1.11059e+06	528786	680657	341138	485718	975719	480680	677969	533739	713905	458758	454133	617823
Alpha-1,6-mannosyl-glycoprotein 2-beta-N-acetylglucosaminyltransferase	Q10469	MGAT2	protein metabolism;other metabolic processes;other biological processes	other membranes;ER/Golgi	other molecular function	7.41545e+06	6.51581e+06	8.45784e+06	6.88252e+06	6.32028e+06	3.22122e+06	2.73752e+06	4.18147e+06	2.9347e+06	2.95089e+06	2.91525e+06	3.98114e+06	3.29853e+06	4.21189e+06	4.16883e+06
Alpha-1-antitrypsin	P01009	SERPINA1	stress response;other biological processes	non-structural extracellular;other membranes;ER/Golgi;other cell component	enzyme regulator activity;other molecular function	6.35493e+07	5.41706e+07	6.46074e+07	6.04004e+07	5.82448e+07	6.03964e+07	6.03325e+07	6.90885e+07	5.94171e+07	6.49661e+07	4.1246e+07	4.48826e+07	4.28004e+07	4.83143e+07	4.65455e+07
Alpha-2-antiplasmin	P08697	SERPINF2	cell organization and biogenesis;stress response;developmental processes;other biological processes	non-structural extracellular;other cell component	enzyme regulator activity;other molecular function	1.99052e+06	1.34179e+06	1.16875e+06	1.29485e+06	520589	702684	865067	838008	645777	521796	364812	666069	265967	222216	613231
Alpha-2-HS-glycoprotein	P02765	AHSG	stress response;transport;developmental processes;other biological processes	extracellular matrix;ER/Golgi;other cell component	enzyme regulator activity	2.01293e+07	2.24561e+07	1.05814e+07	1.08e+07	1.9209e+07	1.6008e+07	2.28996e+07	2.86625e+07	1.65144e+07	1.92407e+07	1.17892e+07	1.56465e+07	1.18805e+07	2.11128e+07	1.29121e+07
Alpha-2-macroglobulin	P01023	A2M	stress response;developmental processes;other biological processes	non-structural extracellular;other cell component	signal transduction activity or receptor binding;enzyme regulator activity;other molecular function	1.87962e+07	1.94146e+07	1.71942e+07	1.66498e+07	1.8777e+07	2.03661e+07	2.18275e+07	2.19274e+07	1.9993e+07	2.27749e+07	2.81456e+07	2.79439e+07	2.64077e+07	2.66501e+07	2.42449e+07
Alpha-2-macroglobulin receptor-associated protein	P30533	LRPAP1	transport;signal transduction;other biological processes	non-structural extracellular;plasma membrane;other membranes;ER/Golgi;other cytoplasmic organelle;other cell component	signal transduction activity or receptor binding;other molecular function	1.90492e+08	1.68205e+08	1.90937e+08	1.98514e+08	1.78832e+08	1.87475e+08	2.07913e+08	2.04177e+08	1.86877e+08	2.04402e+08	1.74062e+08	1.82341e+08	1.73314e+08	1.84461e+08	1.82808e+08
Alpha-actinin-1	P12814	ACTN1	cell adhesion;cell organization and biogenesis;developmental processes;other biological processes	non-structural extracellular;plasma membrane;other membranes;cytosol;cytoskeleton;nucleus;other cell component	signal transduction activity or receptor binding;cytoskeletal activity;nucleic acid binding activity;other molecular function	4.52266e+07	6.73429e+07	4.32425e+07	4.96183e+07	5.56911e+07	4.51907e+07	4.81648e+07	5.34016e+07	4.81037e+07	3.1411e+07	8.76816e+07	7.28337e+07	7.70569e+07	7.4521e+07	8.54938e+07
Alpha-actinin-4	O43707	ACTN4	cell organization and biogenesis;stress response;transport;signal transduction;other biological processes	non-structural extracellular;plasma membrane;other membranes;cytosol;cytoskeleton;nucleus;other cell component	signal transduction activity or receptor binding;cytoskeletal activity;nucleic acid binding activity;other molecular function	3.19755e+08	5.07412e+08	3.28379e+08	3.64482e+08	4.22278e+08	3.92246e+08	3.95051e+08	4.00861e+08	3.99241e+08	3.50741e+08	7.10816e+08	6.17138e+08	6.38869e+08	6.58941e+08	7.02801e+08
Alpha-adducin	P35611	ADD1	cell organization and biogenesis;other biological processes	plasma membrane;other membranes;cytosol;cytoskeleton;nucleus;other cell component	cytoskeletal activity;other molecular function	3.9384e+07	4.07698e+07	3.64665e+07	3.2611e+07	4.27617e+07	3.91259e+07	4.25615e+07	3.26281e+07	4.32237e+07	3.36005e+07	5.27575e+07	5.22927e+07	5.52155e+07	4.56993e+07	4.95929e+07
Alpha-aminoadipic semialdehyde dehydrogenase	P49419	ALDH7A1	other metabolic processes;other biological processes	cytosol;mitochondrion;nucleus	other molecular function	1.20799e+08	1.0835e+08	1.18022e+08	1.21516e+08	1.08376e+08	8.81029e+07	9.10156e+07	9.33424e+07	8.91443e+07	9.76017e+07	5.96439e+07	6.35156e+07	6.08585e+07	6.33128e+07	6.2861e+07
Alpha-aminoadipic semialdehyde synthase, mitochondrial	Q9UDR5	AASS	other metabolic processes;other biological processes	cytosol;mitochondrion;nucleus;other cell component	other molecular function	5.66068e+06	4.94294e+06	7.66143e+06	7.78137e+06	7.23696e+06	5.43378e+06	7.34306e+06	7.46818e+06	7.82066e+06	8.22749e+06	3.65941e+06	2.94169e+06	2.82345e+06	4.78101e+06	3.76598e+06
Alpha-centractin	P61163	ACTR1A	transport	cytosol;cytoskeleton;other cell component	other molecular function	1.74686e+07	1.67231e+07	1.12814e+07	1.74346e+07	1.81663e+07	1.71693e+07	1.47552e+07	1.69851e+07	1.64045e+07	6.36992e+06	2.86328e+07	2.4555e+07	1.91687e+07	2.69113e+07	3.04412e+07
Alpha-enolase	P06733	ENO1	other metabolic processes;other biological processes	plasma membrane;other membranes;cytosol;cytoskeleton;nucleus;other cell component	nucleic acid binding activity;other molecular function	6.96609e+08	1.05776e+09	6.3323e+08	7.01219e+08	8.9846e+08	6.3094e+08	6.17679e+08	6.65086e+08	6.35416e+08	5.87951e+08	8.84791e+08	7.08713e+08	7.28492e+08	8.05245e+08	7.99681e+08
Alpha-fetoprotein	P02771	AFP	other metabolic processes;developmental processes;signal transduction	non-structural extracellular;ER/Golgi;other cell component	other molecular function	1.44335e+09	1.28619e+09	1.52043e+09	1.41934e+09	1.32625e+09	1.82873e+09	1.79738e+09	1.76895e+09	1.69714e+09	1.74103e+09	1.15699e+09	1.3217e+09	1.30253e+09	1.21461e+09	1.22703e+09
Alpha-galactosidase A	P06280	GLA	other metabolic processes;other biological processes	non-structural extracellular;ER/Golgi;other cytoplasmic organelle;other cell component	signal transduction activity or receptor binding;other molecular function	8.45006e+06	6.99357e+06	7.33588e+06	7.45598e+06	6.67012e+06	6.4204e+06	6.32371e+06	5.04197e+06	5.9779e+06	4.57267e+06	5.59374e+06	3.46795e+06	3.67965e+06	5.17821e+06	5.55498e+06
Alpha-globin transcription factor CP2	Q12800	TFCP2	RNA metabolism OR transcription;other metabolic processes;other biological processes	cytosol;nucleus;other cell component	nucleic acid binding activity;other molecular function		650401	1.03237e+06	689037			891799	1.14258e+06	1.10968e+06	1.23559e+06	1.75569e+06	2.24091e+06	1.89932e+06	1.93269e+06	1.71475e+06
Alpha-ketoglutarate dehydrogenase component 4	P82909	MRPS36	other metabolic processes	other membranes;mitochondrion;translational apparatus		4.41908e+06	3.05486e+06	5.1074e+06	4.38626e+06	3.98761e+06	4.91116e+06	5.63257e+06	5.9805e+06	5.18844e+06	5.98078e+06	4.33322e+06	3.36648e+06	2.87925e+06	4.11222e+06	3.75938e+06
Alpha-ketoglutarate-dependent dioxygenase alkB homolog 7, mitochondrial	Q9BT30	ALKBH7	cell organization and biogenesis;other metabolic processes;stress response;transport;other biological processes	mitochondrion	other molecular function	1.59332e+06	1120640	1.03482e+06	1.51312e+06	2.04298e+06	1.29029e+06	939009	956972		1.36972e+06	1.92939e+06	2.30846e+06	1.91942e+06	1.60041e+06	1.86545e+06
Alpha-mannosidase 2	Q16706	MAN2A1	cell organization and biogenesis;protein metabolism;other metabolic processes;developmental processes;other biological processes	other membranes;ER/Golgi	other molecular function	6.97237e+07	5.09801e+07	6.04399e+07	6.40647e+07	5.67503e+07	5.00948e+07	4.77781e+07	5.38906e+07	4.73907e+07	5.11603e+07	3.24239e+07	3.33507e+07	3.26879e+07	3.91807e+07	3.42932e+07
Alpha-methylacyl-CoA racemase	Q9UHK6	AMACR	other metabolic processes	plasma membrane;other membranes;cytosol;mitochondrion;other cytoplasmic organelle;other cell component	signal transduction activity or receptor binding;other molecular function	6.03925e+06	4.69686e+06	8.31956e+06	7.24752e+06	6.24444e+06	6.76615e+06	6.19541e+06	7.49974e+06	6.49771e+06	7.45035e+06	3.68092e+06	5.61405e+06	4.88153e+06	5.5677e+06	5.33395e+06
Alpha-N-acetylgalactosaminidase	P17050	NAGA	other metabolic processes	other cytoplasmic organelle;other cell component	other molecular function	3.46599e+06	4.44081e+06	4.52994e+06	4.33468e+06	3.82207e+06	1.93917e+06	1.55673e+06	1.50312e+06	2.57238e+06	1.34119e+06		1.30851e+06	985651		711919
Alpha-N-acetylglucosaminidase	P54802	NAGLU	cell organization and biogenesis;other metabolic processes;developmental processes;other biological processes	non-structural extracellular;other cytoplasmic organelle	other molecular function	1.59777e+06	3.10686e+06	2.4429e+06	4.98481e+06	1.77329e+06	4.51377e+06	3.88119e+06	856516	3.81741e+06		4.51423e+06	4.0985e+06	4.65401e+06	4.43869e+06	3.77966e+06
Alpha-soluble NSF attachment protein	P54920	NAPA	cell-cell signaling;cell organization and biogenesis;transport;developmental processes;other biological processes	plasma membrane;other membranes;cytosol;other cell component	other molecular function	1.27925e+07	1.77854e+07	1.44027e+07	1.46039e+07	1.51666e+07	1.68665e+07	1.48513e+07	1.52328e+07	1.57488e+07	1.3987e+07	2.15493e+07	2.08999e+07	1.82605e+07	1.94455e+07	2.11436e+07
Alpha-taxilin	P40222	TXLNA	transport;other biological processes	non-structural extracellular;cytosol;other cell component	other molecular function	7.02773e+06	1.18682e+07	6.96467e+06	7.35844e+06	8.57908e+06	8.47127e+06	5.29527e+06	7.14628e+06	6.57106e+06	4.48766e+06	2.44368e+07	1.77257e+07	1.70005e+07	1.50816e+07	2.22252e+07
Amidophosphoribosyltransferase	Q06203	PPAT	other metabolic processes	cytosol	other molecular function	4.51924e+06	7.07591e+06	3.76321e+06	4.34511e+06	5.42013e+06	3.90899e+06	4.11116e+06	4.41956e+06	4.61567e+06	4.22202e+06	2.547e+06	1.78283e+06	1.91351e+06	1.95612e+06	2.35487e+06
Amine oxidase [flavin-containing] A	P21397	MAOA	other metabolic processes;other biological processes	other membranes;cytosol;mitochondrion	other molecular function	2.9778e+07	2.34776e+07	3.51705e+07	3.21425e+07	3.15161e+07	1.78794e+07	1.59919e+07	2.37743e+07	1.85549e+07	2.09314e+07	1.59929e+07	1.74357e+07	2.02052e+07	1.98517e+07	1.49571e+07
Amine oxidase [flavin-containing] B	P27338	MAOB	other metabolic processes;other biological processes	other membranes;mitochondrion	other molecular function	7.2574e+07	5.33889e+07	6.85045e+07	6.14546e+07	6.15523e+07	4.42066e+07	4.1301e+07	4.54077e+07	4.4318e+07	4.64983e+07	3.7468e+07	4.11444e+07	3.71415e+07	4.53132e+07	4.38271e+07
Aminoacyl tRNA synthase complex-interacting multifunctional protein 1	Q12904	AIMP1	cell-cell signaling;protein metabolism;other metabolic processes;stress response;developmental processes;signal transduction;other biological processes	non-structural extracellular;cytosol;ER/Golgi;nucleus;other cell component	signal transduction activity or receptor binding;nucleic acid binding activity;other molecular function	1.11244e+07	1.85719e+07	9.71669e+06	1.07842e+07	1.646e+07	1.07653e+07	1.15067e+07	1.14042e+07	1.00768e+07	8.47191e+06	2.28559e+07	2.08075e+07	1.9652e+07	2.24126e+07	2.30387e+07
Aminoacyl tRNA synthase complex-interacting multifunctional protein 2	Q13155	AIMP2	cell organization and biogenesis;protein metabolism;other metabolic processes;developmental processes;other biological processes	cytosol;nucleus;other cell component	other molecular function	1.17762e+07	1.65985e+07	9.6388e+06	1.14636e+07	1.40671e+07	9.35391e+06	9.99788e+06	1.05761e+07	8.60465e+06	6.98055e+06	2.44984e+07	2.32545e+07	2.25946e+07	2.15852e+07	2.10092e+07
Aminoacylase-1	Q03154	ACY1	other metabolic processes	non-structural extracellular;cytosol	other molecular function	1.2127e+07	1.89272e+07	9.47128e+06	1.15329e+07	1.59661e+07	1.03914e+07	1.01557e+07	1.11338e+07	1.05974e+07	9.69547e+06	1.73169e+07	1.62598e+07	1.49231e+07	1.68167e+07	1.79025e+07
Aminomethyltransferase, mitochondrial	P48728	AMT	other metabolic processes	mitochondrion;nucleus	other molecular function	7.25222e+06	7.75193e+06	1.01833e+07	9.50224e+06	8.02096e+06	1.11423e+07	1.04154e+07	1.07022e+07	1.06317e+07	9.66919e+06	6.66835e+06	4.38982e+06	4.16222e+06	5.22858e+06	6.52622e+06
Aminopeptidase B	Q9H4A4	RNPEP	protein metabolism	non-structural extracellular;plasma membrane;other membranes	other molecular function	4.05512e+06	9.18191e+06	4.12131e+06	2.47256e+06	5.6184e+06	3.88724e+06	3.03474e+06	2.26152e+06	2.44471e+06	3.69213e+06	6.85273e+06	6.28058e+06	4.82239e+06	6.82617e+06	7.51284e+06
Aminopeptidase N	P15144	ANPEP	protein metabolism;other metabolic processes;developmental processes;signal transduction;other biological processes	non-structural extracellular;plasma membrane;other membranes;ER/Golgi;other cell component	other molecular function	2.02054e+07	1.41081e+07	1.82757e+07	1.64602e+07	1.75227e+07	1.1744e+07	1.04039e+07	1.09672e+07	1.21371e+07	9.75065e+06	2.0978e+07	2.04468e+07	1.89516e+07	2.23614e+07	2.14654e+07
AMP deaminase 2	Q01433	AMPD2	other metabolic processes;other biological processes	cytosol	other molecular function	499717	1.1593e+06	426773	767236	745788	591193	593079	525420	661817		892371	624120	746414	803051	789725
Amyloid beta precursor like protein 2	Q06481	APLP2	signal transduction;other biological processes	plasma membrane;other membranes;ER/Golgi;nucleus	enzyme regulator activity;nucleic acid binding activity;other molecular function	1.91266e+07	1.59624e+07	1.97537e+07	1.71488e+07	1.62869e+07	2.71389e+07	2.40124e+07	2.49258e+07	2.30781e+07	2.14742e+07	2.81012e+07	2.56851e+07	2.86185e+07	2.75852e+07	2.7002e+07
Amyloid-beta precursor protein	P05067	APP	cell adhesion;cell organization and biogenesis;protein metabolism;RNA metabolism OR transcription;other metabolic processes;stress response;transport;developmental processes;signal transduction;other biological processes	non-structural extracellular;plasma membrane;other membranes;cytosol;cytoskeleton;mitochondrion;ER/Golgi;nucleus;other cytoplasmic organelle;other cell component	signal transduction activity or receptor binding;enzyme regulator activity;nucleic acid binding activity;other molecular function	1.37908e+07	1.05816e+07	1.44097e+07	1.24454e+07	1.12105e+07	1.89693e+07	1.82212e+07	1.80727e+07	1.61002e+07	1.69121e+07	2.1739e+07	1.95472e+07	1.92543e+07	2.04932e+07	1.82871e+07
AN1-type zinc finger protein 5	O76080	ZFAND5	developmental processes;signal transduction;other biological processes	other cell component	nucleic acid binding activity;other molecular function	312648	460811		252902	259743	255200					548422	412106	337935	411398	407833
Androgen-induced gene 1 protein	Q9NVV5	AIG1	other metabolic processes	plasma membrane;other membranes;other cell component	other molecular function	4.09964e+06	2.62085e+06	3.467e+06	2.65875e+06	2.77616e+06	2.52032e+06	3.51024e+06	2.87973e+06	3.19214e+06	3.75616e+06	2.56533e+06	2.02308e+06	2.99043e+06	2.46587e+06	2.62682e+06
Angiotensinogen	P01019	AGT	cell-cell signaling;cell cycle OR cell proliferation;cell organization and biogenesis;stress response;transport;developmental processes;signal transduction;other biological processes	non-structural extracellular;cytosol	signal transduction activity or receptor binding;enzyme regulator activity;other molecular function	9.65368e+06	8.82232e+06	1.07894e+07	1.05498e+07	1.06671e+07	1.01038e+07	9.92947e+06	1.08199e+07	9.91684e+06	9.83555e+06	6.24303e+06	7.16635e+06	7.23802e+06	7.47165e+06	6.76237e+06
Anillin	Q9NQW6	ANLN	cell cycle OR cell proliferation;cell organization and biogenesis;developmental processes;other biological processes	cytosol;cytoskeleton;nucleus;other cell component	cytoskeletal activity	973141	738372	779727	1.11677e+06	529844	660297	685705	442438	571703	650334	1.00817e+06	1.43202e+06	1.44225e+06	1.17424e+06	731849
Anion exchange protein 2	P04920	SLC4A2	transport;developmental processes;other biological processes	plasma membrane;other membranes	transporter activity;other molecular function	3.72589e+06	2.20364e+06	3.74696e+06	2.99454e+06	2.46145e+06	3.47074e+06	4.31809e+06	2.97733e+06	1.64962e+06	3.01299e+06	1.01301e+07	1.20374e+07	1.04101e+07	9.82475e+06	1.09288e+07
Ankyrin repeat and KH domain-containing protein 1	Q8IWZ3	ANKHD1	stress response	other cell component		7.24387e+06	3.16424e+06	4.30151e+06	4.8043e+06	4.933e+06	3.03889e+06	1.94165e+06	3.24432e+06	3.4039e+06	3.46857e+06	3.47641e+06	5.22253e+06	5.31596e+06	3.66062e+06	4.2853e+06
Ankyrin repeat and LEM domain-containing protein 2	Q86XL3	ANKLE2	cell cycle OR cell proliferation;cell organization and biogenesis;developmental processes;other biological processes	other membranes;ER/Golgi	enzyme regulator activity;other molecular function	579560	827809	679066	916010	663480	457737		549477	526001	635128		768890	705742		480012
Ankyrin repeat domain-containing protein 17	O75179	ANKRD17	stress response;developmental processes;other biological processes	other membranes;nucleus;other cell component	other molecular function	154361	101762	81141.7	98720.7	2.47773e+06	1.63234e+06	58204.8	1.18647e+06	1.42355e+06	1.09698e+06	83734.9	1.93657e+06	71889.6	1.24275e+06
Ankyrin-2	Q01484	ANK2	cell-cell signaling;cell organization and biogenesis;transport;developmental processes;signal transduction;other biological processes	plasma membrane;other membranes;cytosol;cytoskeleton;mitochondrion;other cytoplasmic organelle;other cell component	cytoskeletal activity;other molecular function	1.72864e+06	2811374	1.58647e+06	1.93677e+06	2.97855e+06	1.69013e+06	1.904e+06	1.67171e+06	2.40026e+06	2.32193e+06	2.44332e+06	3.51116e+06	3.24281e+06	2.65516e+06	2.49413e+06
Annexin A11	P50995	ANXA11	cell cycle OR cell proliferation;transport;other biological processes	cytosol;cytoskeleton;nucleus;other cytoplasmic organelle;other cell component	other molecular function	9.2009e+06	1.72608e+07	1.20364e+07	1.17624e+07	1.28371e+07	1.94239e+07	1.61481e+07	1.82593e+07	2.01862e+07	1.80631e+07	3.20694e+07	3.07355e+07	3.25196e+07	2.90971e+07	3.2886e+07
Annexin A2	P07355	ANXA2	cell organization and biogenesis;transport;developmental processes;other biological processes	non-structural extracellular;extracellular matrix;plasma membrane;other membranes;other cytoplasmic organelle;other cell component	transporter activity;enzyme regulator activity;cytoskeletal activity;other molecular function	2.89771e+08	472748672	3.00552e+08	3.24855e+08	3.88533e+08	4.32423e+08	4.12774e+08	4.2363e+08	4.12832e+08	4.06651e+08	6.58051e+08	6.09398e+08	6.18237e+08	6.29374e+08	6.25799e+08
Annexin A3	P12429	ANXA3	stress response;transport;developmental processes;other biological processes	plasma membrane;other membranes;other cell component	enzyme regulator activity;other molecular function						661142	897589	1.0223e+06	1.04436e+06	759438	781853	803117	853655	1.05421e+06	984112
Annexin A4	P09525	ANXA4	signal transduction;other biological processes	plasma membrane;other membranes;nucleus;other cell component	enzyme regulator activity;other molecular function	1.08061e+08	1.86693e+08	9.7119e+07	1.10968e+08	1.44012e+08	1.09088e+08	1.15191e+08	1.12453e+08	1.15688e+08	1.20042e+08	1.66972e+08	1.52739e+08	1.58782e+08	1.52775e+08	1.64025e+08
Annexin A5	P08758	ANXA5	stress response;signal transduction;other biological processes	non-structural extracellular;plasma membrane;other membranes;cytosol;other cell component	enzyme regulator activity;other molecular function	5.77877e+07	98651231	5.23937e+07	6.32848e+07	8.2068e+07	6.43369e+07	6.27896e+07	6.32115e+07	6.82494e+07	7.10411e+07	7.11158e+07	6.58722e+07	6.57594e+07	7.7676e+07	7.13418e+07
Annexin A7	P20073	ANXA7	other metabolic processes;other biological processes	other membranes;ER/Golgi;nucleus;other cell component	signal transduction activity or receptor binding;other molecular function	1.65443e+07	2.51713e+07	1.68799e+07	1.7138e+07	2.17149e+07	1.92489e+07	2.04562e+07	1.8568e+07	2.34128e+07	2.23024e+07	3.49892e+07	3.3645e+07	3.5231e+07	3.70247e+07	3.72515e+07
Anoctamin-10	Q9NW15	ANO10	transport	plasma membrane;other membranes;other cell component	transporter activity	3.49889e+06	2.06707e+06	2.82503e+06	3.29863e+06	2.43384e+06	2.86895e+06	3.13481e+06	3.18675e+06	3.44047e+06	2.92644e+06	2.21666e+06	3.19463e+06	2.72409e+06	3.20452e+06	3.15959e+06
Anoctamin-6	Q4KMQ2	ANO6	cell organization and biogenesis;stress response;transport;signal transduction;other biological processes	plasma membrane;other membranes;cytosol	transporter activity;other molecular function	1.16776e+07	9.04573e+06	1.32551e+07	1.46768e+07	1.19045e+07	1.0622e+07	9.07423e+06	1.09276e+07	1.02704e+07	9.09653e+06	1.11249e+07	1.03892e+07	9.06288e+06	9.69959e+06	9.37233e+06
Anterior gradient protein 2 homolog	O95994	AGR2	transport;developmental processes;other biological processes	non-structural extracellular;ER/Golgi	signal transduction activity or receptor binding;other molecular function	8.03578e+06	5.54715e+06	7.428e+06	7.13637e+06	8.72809e+06	3.54737e+07	3.20925e+07	3.9158e+07	3.51147e+07	3.7412e+07	4.00811e+06	2.11957e+06	2.98048e+06	3.19493e+06	2.91768e+06
Anthrax toxin receptor 2	P58335	ANTXR2	transport	non-structural extracellular;plasma membrane;other membranes;ER/Golgi;other cytoplasmic organelle;other cell component	other molecular function	3.24458e+06	4.21935e+06	4.17682e+06	3.40973e+06	5.20358e+06	4.43436e+06	4.29002e+06	6.22717e+06	7.33712e+06	4.23952e+06	4.85015e+06	2.91144e+06	5.79754e+06	4.66819e+06	4.14983e+06
Antithrombin-III	P01008	SERPINC1	stress response;other biological processes	non-structural extracellular;plasma membrane;other membranes;ER/Golgi	enzyme regulator activity;other molecular function	2.48199e+06	3.7733e+06	3.5867e+06	4.16061e+06	4.66476e+06	5.73267e+06	5.67088e+06	3.92568e+06	6.54999e+06	7.7644e+06	2.96557e+06	5.79921e+06	5.84082e+06	3.00353e+06	3.14874e+06
AP-1 complex subunit beta-1	Q10567	AP1B1	transport;developmental processes	other membranes;cytosol;ER/Golgi;other cytoplasmic organelle;other cell component	other molecular function	1.17719e+08	1.15894e+08	1.10879e+08	1.07826e+08	1.09824e+08	8.55038e+07	9.47689e+07	9.6263e+07	8.3432e+07	9.97293e+07	1.10407e+08	9.73159e+07	9.68739e+07	9.42774e+07	1.04371e+08
AP-1 complex subunit gamma-1	O43747	AP1G1	cell organization and biogenesis;transport;other biological processes	other membranes;cytosol;ER/Golgi;other cytoplasmic organelle;other cell component	cytoskeletal activity;other molecular function	1.31998e+07	1.7239e+07	1.28123e+07	1.2754e+07	1.55818e+07	1.32707e+07	1.15703e+07	1.3128e+07	1.24792e+07	1.41763e+07	2.2717e+07	2.09712e+07	2.35088e+07	2.09745e+07	2.25576e+07
AP-1 complex subunit mu-1	Q9BXS5	AP1M1	cell organization and biogenesis;transport	plasma membrane;other membranes;cytosol;ER/Golgi;other cytoplasmic organelle;other cell component	other molecular function	1.29732e+07	1.45818e+07	7.51882e+06	1.46788e+07	1.21308e+07	1.06179e+07	1.16844e+07	1.19155e+07	1.54919e+07	9.77994e+06	1.81746e+07	2.68939e+07	2.24644e+07	2.03789e+07	1.89271e+07
AP-1 complex subunit sigma-1A	P61966	AP1S1	transport;other biological processes	plasma membrane;other membranes;cytosol;ER/Golgi;other cytoplasmic organelle;other cell component	other molecular function	4.10428e+06	4.881e+06	4.1286e+06	4.20394e+06	4.02687e+06	3.34653e+06	4.40287e+06	4.5003e+06	3.72596e+06	4.6872e+06	7.0812e+06	7.42602e+06	6.16045e+06	6.03493e+06	7.26382e+06
AP-2 complex subunit alpha-1	O95782	AP2A1	transport;other biological processes	plasma membrane;other membranes;cytosol;ER/Golgi;other cytoplasmic organelle;other cell component	signal transduction activity or receptor binding;other molecular function	7.40126e+07	7.08556e+07	7.98119e+07	7.51358e+07	7.1408e+07	7.04205e+07	6.50308e+07	7.41858e+07	7.12759e+07	6.03079e+07	8.18646e+07	8.06164e+07	9.34392e+07	8.26307e+07	8.29215e+07
AP-2 complex subunit alpha-2	O94973	AP2A2	transport	plasma membrane;other membranes;cytosol;other cytoplasmic organelle;other cell component	other molecular function	2.91476e+06	2.71347e+06	2.80587e+06	2.63005e+06	2.98051e+06	3.87544e+06	3.35765e+06	3.25837e+06	3.51096e+06	2.24671e+06	4.71154e+06	4.3141e+06	5.43929e+06	4.62703e+06	4.10083e+06
AP-2 complex subunit beta	P63010	AP2B1	cell organization and biogenesis;transport;developmental processes;other biological processes	plasma membrane;other membranes;cytosol;other cytoplasmic organelle;other cell component	other molecular function	7.87586e+07	8.002e+07	8.11414e+07	7.74205e+07	7.56818e+07	7.3829e+07	6.84926e+07	7.49461e+07	7.24658e+07	7.37007e+07	1.07303e+08	9.92093e+07	9.35695e+07	9.31133e+07	9.31542e+07
AP-2 complex subunit mu	Q96CW1	AP2M1	cell organization and biogenesis;transport;other biological processes	plasma membrane;other membranes;cytosol;other cytoplasmic organelle;other cell component	signal transduction activity or receptor binding;other molecular function	3.16755e+07	2.37324e+07	2.56979e+07	3.16969e+07	3.09009e+07	2.86662e+07	2.69085e+07	2.66898e+07	2.99585e+07	2.74531e+07	3.20268e+07	3.45224e+07	3.67653e+07	3.4517e+07	3.15297e+07
AP-2 complex subunit sigma	P53680	AP2S1	cell organization and biogenesis;transport;other biological processes	plasma membrane;other membranes;cytosol;other cytoplasmic organelle;other cell component	other molecular function	3.34043e+06	2.83318e+06	3.30145e+06	3.15156e+06	3.46813e+06	3.53012e+06	3.05685e+06	3.14302e+06	3.1665e+06	2.76062e+06	3.5889e+06	4.14925e+06	3.85606e+06	3.314e+06	3.90442e+06
AP-3 complex subunit beta-1	O00203	AP3B1	cell organization and biogenesis;protein metabolism;RNA metabolism OR transcription;other metabolic processes;stress response;transport;developmental processes;signal transduction;other biological processes	other membranes;mitochondrion;ER/Golgi;other cell component	other molecular function	2.15415e+06	3.36061e+06	1.39314e+06	2.59363e+06	3.25424e+06	1.40669e+06	1.40479e+06	1.4225e+06	1.70317e+06	1.49101e+06	4.24759e+06	3.74493e+06	3.94846e+06	3.82715e+06	4.07861e+06
AP-3 complex subunit delta-1	O14617	AP3D1	cell organization and biogenesis;transport;other biological processes	other membranes;ER/Golgi;other cytoplasmic organelle;other cell component		5.55808e+06	5.67111e+06	5.40962e+06	5.87366e+06	6.70569e+06	5.39074e+06	5.32111e+06	4.85229e+06	4.4963e+06	3.71986e+06	1.02943e+07	1.01015e+07	9.1509e+06	9.72598e+06	1.15008e+07
AP-3 complex subunit mu-1	Q9Y2T2	AP3M1	transport	other membranes;ER/Golgi;other cytoplasmic organelle;other cell component	other molecular function	1.12764e+06	1.86234e+06		1.72823e+06	1.85787e+06					699617	1.93712e+06		2.14243e+06	1.90852e+06	1.94098e+06
APOBEC1 complementation factor	Q9NQ94	A1CF	RNA metabolism OR transcription;other metabolic processes;developmental processes;other biological processes	ER/Golgi;nucleus;other cell component	nucleic acid binding activity	2.66432e+07	2.68312e+07	2.45787e+07	2.44029e+07	2.48733e+07	1.98724e+07	2.33494e+07	1.91075e+07	1.92262e+07	2.04343e+07	3.316e+07	3.06252e+07	3.17696e+07	2.94801e+07	3.35367e+07
Apolipoprotein A-I	P02647	APOA1	cell cycle OR cell proliferation;cell organization and biogenesis;protein metabolism;other metabolic processes;transport;developmental processes;signal transduction;other biological processes	non-structural extracellular;plasma membrane;other membranes;cytosol;ER/Golgi;other cytoplasmic organelle;other cell component	signal transduction activity or receptor binding;transporter activity;enzyme regulator activity;other molecular function	4.54815e+07	4.34532e+07	4.87571e+07	5.05907e+07	4.74739e+07	2.9143e+07	2.73114e+07	3.10406e+07	3.05902e+07	2.92693e+07	2.89843e+07	3.52421e+07	3.19831e+07	3.84998e+07	3.0251e+07
Apolipoprotein A-II	P02652	APOA2	cell organization and biogenesis;protein metabolism;other metabolic processes;stress response;transport;other biological processes	non-structural extracellular;cytosol;ER/Golgi;other cytoplasmic organelle	signal transduction activity or receptor binding;transporter activity;enzyme regulator activity;other molecular function	1.10319e+07	9.34443e+06	7.29381e+06	7.40198e+06	7.67811e+06	1.13784e+07	1.07384e+07	1.06621e+07	9.83604e+06	1.17182e+07	7.36853e+06	8.75354e+06	8.58453e+06	9.70732e+06	1.027e+07
Apolipoprotein B-100	P04114	APOB	cell organization and biogenesis;protein metabolism;other metabolic processes;transport;developmental processes;other biological processes	non-structural extracellular;plasma membrane;other membranes;cytosol;ER/Golgi;other cytoplasmic organelle;other cell component	signal transduction activity or receptor binding;transporter activity;other molecular function	1.98672e+08	1.65454e+08	2.18334e+08	2.08359e+08	1.89002e+08	2.90825e+08	2.94762e+08	2.84159e+08	2.8793e+08	2.92839e+08	2.08541e+08	2.22648e+08	2.05902e+08	2.21673e+08	2.14861e+08
Apolipoprotein C-II	P02655	APOC2	cell organization and biogenesis;other metabolic processes;transport;other biological processes	non-structural extracellular;other cytoplasmic organelle	enzyme regulator activity;other molecular function	1.58435e+07	11921832	9.58228e+06	1.03911e+07	9.59862e+06	8.14935e+06	6.97118e+06	6.72287e+06	7.47783e+06	7.55799e+06	8.2548e+06	1.03016e+07	7.47683e+06	1.02543e+07	1.18178e+07
Apolipoprotein C-III	P02656	APOC3	cell organization and biogenesis;protein metabolism;other metabolic processes;transport;signal transduction;other biological processes	non-structural extracellular;other cytoplasmic organelle	signal transduction activity or receptor binding;enzyme regulator activity;other molecular function	2.47386e+06	2.48448e+06	2.99362e+06	3.21228e+06	2.38137e+06	3.59436e+06	3.76956e+06	3.09201e+06	2.18987e+06	3.17287e+06	2.11062e+06	2.39619e+06	1.76403e+06	2.04789e+06	3.96407e+06
Apolipoprotein E	P02649	APOE	cell-cell signaling;cell organization and biogenesis;protein metabolism;other metabolic processes;stress response;transport;developmental processes;signal transduction;other biological processes	non-structural extracellular;extracellular matrix;plasma membrane;other membranes;ER/Golgi;other cytoplasmic organelle;other cell component	signal transduction activity or receptor binding;transporter activity;enzyme regulator activity;cytoskeletal activity;other molecular function	2.27465e+08	2.12999e+08	2.45687e+08	2.30841e+08	2.23378e+08	4.13199e+08	4.20154e+08	4.15794e+08	4.1428e+08	4.17888e+08	3.10961e+08	3.47712e+08	3.36545e+08	3.31446e+08	3.03709e+08
Apolipoprotein L2	Q9BQE5	APOL2	protein metabolism;other metabolic processes;transport	non-structural extracellular;other membranes	other molecular function	3.01968e+06	2.18478e+06	2.84789e+06	2.77038e+06	2.73706e+06	1.41035e+06	1.42463e+06	1.31398e+06	1.23437e+06	718583	3.26961e+06	3.191e+06	3.31713e+06	2.53479e+06	2.71235e+06
Apoptosis inhibitor 5	Q9BZZ5	API5	other biological processes	nucleus;other cell component	other molecular function	8.70083e+06	1.49062e+07	5.98259e+06	8.94583e+06	1.19759e+07	8.15093e+06	9.44482e+06	6.19073e+06	8.71643e+06	8.20294e+06	1.77855e+07	1.32892e+07	1.51073e+07	1.40709e+07	1.44447e+07
Apoptosis regulator BAX	Q07812	BAX	cell cycle OR cell proliferation;cell organization and biogenesis;other metabolic processes;stress response;transport;developmental processes;signal transduction;other biological processes	other membranes;cytosol;mitochondrion;ER/Golgi;nucleus;other cell component	transporter activity;other molecular function	3.84131e+06	6051783	2.92213e+06	4.16615e+06	4.06216e+06	5.49592e+06	5.45858e+06	5.65001e+06	5.93637e+06	3.05765e+06	6.16938e+06	3.98376e+06	5.91398e+06	6.23982e+06	5.46462e+06
Apoptosis-inducing factor 1, mitochondrial	O95831	AIFM1	cell organization and biogenesis;stress response;transport;developmental processes;signal transduction;other biological processes	other membranes;cytosol;mitochondrion;nucleus;other cell component	nucleic acid binding activity;other molecular function	4.81711e+08	3.88242e+08	4.83126e+08	4.58859e+08	4.11803e+08	4.76034e+08	4.97133e+08	4.84725e+08	4.7738e+08	5.13169e+08	2.79169e+08	3.05664e+08	2.88663e+08	3.2739e+08	2.99542e+08
Apoptotic chromatin condensation inducer in the nucleus	Q9UKV3	ACIN1	cell organization and biogenesis;RNA metabolism OR transcription;other metabolic processes;developmental processes;other biological processes	plasma membrane;other membranes;cytosol;nucleus;other cell component	nucleic acid binding activity;other molecular function	1.01262e+07	1.59036e+07	6.40116e+06	9.06606e+06	1.13985e+07	7.85084e+06	5.66439e+06	6.5287e+06	7.95716e+06	5.9653e+06	1.6889e+07	1.69505e+07	1.8278e+07	1.61542e+07	1.6427e+07
Arfaptin-2	P53365	ARFIP2	cell organization and biogenesis;other metabolic processes;transport;signal transduction;other biological processes	plasma membrane;other membranes;cytosol;ER/Golgi;other cell component	other molecular function	224332	373085	195809	221184	463602	261593	267720	273665	406354	303798	431116	410219	275312	240326	330881
Arf-GAP domain and FG repeat-containing protein 1	P52594	AGFG1	other metabolic processes;transport;other biological processes	cytosol;nucleus;other cell component	enzyme regulator activity;nucleic acid binding activity;other molecular function	5.1756e+07	58080837	5.87465e+07	5.64635e+07	5.65058e+07	5.99909e+07	6.30815e+07	6.36971e+07	5.59993e+07	6.62817e+07	6.36585e+07	6.58676e+07	6.34409e+07	6.20404e+07	6.01109e+07
Arf-GAP domain and FG repeat-containing protein 2	O95081	AGFG2			enzyme regulator activity;other molecular function	7.42626e+06	7.28101e+06	5.85147e+06	8.83781e+06	5.80062e+06	3.73312e+06	3.77624e+06	3.28663e+06	3.81058e+06	4.47348e+06	5.36501e+06	5.24934e+06	4.61248e+06	5.942e+06	4.26865e+06
Arginine/serine-rich protein PNISR	Q8TF01	PNISR		plasma membrane;other membranes;cytosol;nucleus;other cell component		123533	184945		86921.2	146870	75672.6	80164	103592	141596	87407.7	152489	141755	151866	126559	157832
Arginine-hydroxylase NDUFAF5, mitochondrial	Q5TEU4	NDUFAF5	cell organization and biogenesis;protein metabolism;other metabolic processes	other membranes;mitochondrion	other molecular function		807337	511164	766060	1.00512e+06	513091	666262	469615				881656	906330	1.73003e+06	1.26837e+06
Arginine--tRNA ligase, cytoplasmic	P54136	RARS1	protein metabolism;RNA metabolism OR transcription;other metabolic processes	cytosol;nucleus;other cell component	nucleic acid binding activity;other molecular function	2.47078e+07	3.42966e+07	2.2072e+07	2.43481e+07	3.03265e+07	2.36801e+07	2.20634e+07	2.41816e+07	2.27185e+07	2.02396e+07	4.19472e+07	3.83785e+07	3.84937e+07	3.97577e+07	4.08942e+07
Argininosuccinate lyase	P04424	ASL	other metabolic processes	cytosol;other cell component	other molecular function	2.05927e+06	4.00148e+06	3.02655e+06	1.60608e+06	3.2057e+06	1.55801e+06	1.46836e+06	589972	1.37549e+06	1.25503e+06	4.41302e+06	3.20197e+06	3.53127e+06	4.30917e+06	2.92644e+06
Armadillo repeat-containing protein 1	Q9NVT9	ARMC1	cell organization and biogenesis	other membranes;cytosol;mitochondrion	other molecular function	1.44759e+06	552914	2.54659e+06	2.97958e+06	1.94454e+06	2.08025e+06	1.79217e+06	3.77894e+06	850634	2.0079e+06	2.8481e+06	2.0311e+06	2.61968e+06	3.17934e+06	1.11708e+06
Armadillo repeat-containing X-linked protein 3	Q9UH62	ARMCX3	cell organization and biogenesis;transport;other biological processes	other membranes;cytosol;mitochondrion;nucleus;other cell component		5.43663e+06	4.43366e+06	6.51541e+06	5.3649e+06	4.72672e+06	4.51308e+06	4.62914e+06	5.23184e+06	7.48268e+06	6.00846e+06	3.3513e+06	3.36955e+06	4.05194e+06	4.21815e+06	3.33105e+06
Aryl hydrocarbon receptor	P35869	AHR	cell cycle OR cell proliferation;other metabolic processes;developmental processes;signal transduction;other biological processes	cytosol;nucleus;other cell component	nucleic acid binding activity;other molecular function	538904	460790	332409	409972	503095	329580	334893	461887	277853	391406	630080	509203	637483	574089	615929
Arylacetamide deacetylase	P22760	AADAC	other metabolic processes;other biological processes	other membranes;ER/Golgi	other molecular function	1.29115e+08	1.04282e+08	1.18806e+08	1.18318e+08	1.07445e+08	1.1542e+08	1.07277e+08	1.06661e+08	1.02312e+08	1.05822e+08	1.14029e+08	1.30731e+08	1.3492e+08	1.366e+08	1.27496e+08
Arylsulfatase A	P15289	ARSA	other metabolic processes	non-structural extracellular;ER/Golgi;other cytoplasmic organelle	other molecular function	1.80136e+06	1.35664e+06	1.44476e+06	1.51527e+06	1.83343e+06	1.30958e+06	1.32173e+06	1.35153e+06	1.38575e+06	1.40311e+06	1.20948e+06	1.1195e+06	1.32734e+06	1.25421e+06	1.12759e+06
Arylsulfatase B	P15848	ARSB	cell organization and biogenesis;other metabolic processes;transport;developmental processes;other biological processes	non-structural extracellular;mitochondrion;ER/Golgi;other cytoplasmic organelle;other cell component	other molecular function	899794	1036142	1.27211e+06		1.13305e+06		1.35069e+06	1.2558e+06	1.08916e+06	1.38572e+06	906558		1.08685e+06	986907	1.17738e+06
Arylsulfatase L	P51690	ARSL	developmental processes	ER/Golgi	other molecular function	3.67225e+06	6.67018e+06	4.38492e+06	4.33511e+06	6.11807e+06	6.86727e+06	4.31479e+06	8.49594e+06	6.72992e+06	7.04863e+06	4.82584e+06	4.47179e+06	6.40097e+06	5.67197e+06	6.17584e+06
Asialoglycoprotein receptor 1	P07306	ASGR1	transport;other biological processes	non-structural extracellular;plasma membrane;other membranes	other molecular function	2.16014e+07	1.80842e+07	2.4912e+07	2.15783e+07	2.04925e+07	1.17758e+07	1.01268e+07	9.78452e+06	7.81973e+06	8.10182e+06	1.02687e+07	8.14688e+06	7.70249e+06	1.03461e+07	1.0216e+07
Asparagine synthetase [glutamine-hydrolyzing]	P08243	ASNS	other metabolic processes;stress response;other biological processes	cytosol	other molecular function	2.03444e+06	1.64855e+06	327574	2.28528e+06	2.28649e+06	4.89006e+06	4.5241e+06	4.37573e+06	3.81203e+06	4.3901e+06	7.15447e+06	4.39622e+06	5.25946e+06	4.88894e+06	4.5255e+06
Asparagine--tRNA ligase, cytoplasmic	O43776	NARS1	protein metabolism;RNA metabolism OR transcription;other metabolic processes;developmental processes;other biological processes	cytosol;other cell component	signal transduction activity or receptor binding;nucleic acid binding activity;other molecular function	1.48732e+07	2.29698e+07	1.2987e+07	1.60229e+07	1.98981e+07	9.10409e+06	9.29795e+06	9.04449e+06	9.31596e+06	8.76314e+06	2.88441e+07	2.63332e+07	2.47995e+07	2.78173e+07	2.83954e+07
Aspartate aminotransferase, cytoplasmic	P17174	GOT1	other metabolic processes;signal transduction;other biological processes	cytosol;nucleus;other cell component	other molecular function	2.27773e+07	3.82804e+07	1.88865e+07	2.51721e+07	3.15946e+07	2.49056e+07	2.31187e+07	2.39714e+07	2.25478e+07	2.1831e+07	3.35745e+07	3.30321e+07	3.23495e+07	3.59906e+07	3.2154e+07
Aspartate aminotransferase, mitochondrial	P00505	GOT2	other metabolic processes;transport;other biological processes	plasma membrane;other membranes;mitochondrion	other molecular function	4.73074e+08	3.91539e+08	4.56364e+08	4.59748e+08	4.25915e+08	4.66276e+08	4.61427e+08	4.23443e+08	4.46718e+08	4.77631e+08	3.01821e+08	3.19569e+08	2.98364e+08	3.10471e+08	3.05777e+08
Aspartate--tRNA ligase, cytoplasmic	P14868	DARS1	cell organization and biogenesis;protein metabolism;RNA metabolism OR transcription;other metabolic processes	cytosol;other cell component	other molecular function	4.36621e+07	7.24039e+07	4.59063e+07	5.0651e+07	5.98973e+07	4.32807e+07	4.41621e+07	4.41095e+07	4.60456e+07	3.5826e+07	1.04145e+08	9.96642e+07	9.58259e+07	9.67448e+07	1.02074e+08
Aspartate--tRNA ligase, mitochondrial	Q6PI48	DARS2	protein metabolism;RNA metabolism OR transcription;other metabolic processes	mitochondrion;nucleus	nucleic acid binding activity;other molecular function	1.44803e+08	120222166	1.47561e+08	1.48241e+08	1.35823e+08	1.2364e+08	1.27585e+08	1.38695e+08	1.31113e+08	1.44082e+08	7.84628e+07	8.89517e+07	8.63412e+07	9.06235e+07	8.7872e+07
Aspartyl aminopeptidase	Q9ULA0	DNPEP	other metabolic processes	cytosol;other cell component	other molecular function	671773	1.16748e+06	933250	810162	703625			624476	483095	651936	1.38589e+06	1.20431e+06	2.31109e+06	1.25641e+06	1.6625e+06
Aspartyl/asparaginyl beta-hydroxylase	Q12797	ASPH	protein metabolism;other metabolic processes;transport;developmental processes;signal transduction;other biological processes	plasma membrane;other membranes;cytosol;ER/Golgi	other molecular function	6.5896e+07	5.06416e+07	6.67305e+07	6.5487e+07	5.87201e+07	8.03751e+07	7.72718e+07	8.13568e+07	7.96749e+07	8.06331e+07	6.04399e+07	6.55743e+07	6.18383e+07	6.86974e+07	6.27255e+07
Ataxin-10	Q9UBB4	ATXN10	cell organization and biogenesis;developmental processes	plasma membrane;other membranes;cytosol;other cell component		2.01777e+06	3.12865e+06	1.69643e+06	2.06986e+06	2.24141e+06	1.61331e+06	1.64829e+06	1.63399e+06	1.13631e+06	1.50194e+06	2.40309e+06	2.2392e+06	2.22984e+06	1.88933e+06	2.02367e+06
Ataxin-2	Q99700	ATXN2	cell organization and biogenesis;RNA metabolism OR transcription;other metabolic processes;transport;other biological processes	cytosol;ER/Golgi;other cell component	signal transduction activity or receptor binding;other molecular function	5.25639e+06	6.41486e+06	6.05599e+06	5.37536e+06	5.26211e+06	4.73596e+06	4.65668e+06	4.94663e+06	4.35962e+06	2.58615e+06	5.90741e+06	4.70839e+06	4.72154e+06	5.08936e+06	5.25722e+06
Atlastin-3	Q6DD88	ATL3	cell organization and biogenesis;other biological processes	other membranes;ER/Golgi	other molecular function	1.94423e+08	1.49112e+08	1.92174e+08	1.7911e+08	1.6962e+08	1.69961e+08	1.69417e+08	1.89163e+08	1.65902e+08	1.74131e+08	1.58144e+08	1.4969e+08	1.45692e+08	1.57313e+08	1.57509e+08
ATP synthase F(0) complex subunit B1, mitochondrial	P24539	ATP5PB	other metabolic processes;transport	other membranes;mitochondrion;nucleus	transporter activity	2.72751e+08	2.21163e+08	2.71987e+08	2.80583e+08	2.71231e+08	2.36896e+08	2.43152e+08	2.13993e+08	2.50513e+08	2.36857e+08	1.81365e+08	1.91734e+08	1.84932e+08	2.04881e+08	1.87986e+08
ATP synthase mitochondrial F1 complex assembly factor 1	Q5TC12	ATPAF1	cell organization and biogenesis	mitochondrion		1.53624e+07	1.25342e+07	1.53306e+07	1.52558e+07	1.4974e+07	1.33747e+07	1.47043e+07	1.28931e+07	1.26599e+07	1.51832e+07	9.12381e+06	1.29825e+07	1.24973e+07	1.26909e+07	1.35444e+07
ATP synthase mitochondrial F1 complex assembly factor 2	Q8N5M1	ATPAF2	cell organization and biogenesis	cytosol;mitochondrion;nucleus		5.64652e+06	7.42354e+06	9.65502e+06	7.18591e+06	8.31684e+06	1.14533e+07	7.38698e+06	7.03442e+06	7.73959e+06	1.17874e+07	3.46576e+06	5.00141e+06	4.12347e+06	4.23792e+06	3.34617e+06
ATP synthase protein 8	P03928	MT-ATP8	other metabolic processes;transport	other membranes;mitochondrion	transporter activity	1.36775e+06	1.46363e+06	999827	1.04307e+06	1.02367e+06	1.82169e+06	1.12534e+06	1.0112e+06	947399	855447	844564	708772	656492	838005	869251
ATP synthase subunit a	P00846	MT-ATP6	other metabolic processes;stress response;transport;other biological processes	other membranes;mitochondrion	transporter activity	1.01096e+07	7.57394e+06	1.25163e+07	9.29005e+06	8.33682e+06	1.34282e+07	1.0565e+07	9.99842e+06	1.25917e+07	1.07367e+07	4.93301e+06	7.20717e+06	5.93877e+06	8.82056e+06	5.7378e+06
ATP synthase subunit alpha, mitochondrial	P25705	ATP5F1A	other metabolic processes;transport;other biological processes	plasma membrane;other membranes;mitochondrion;nucleus;other cell component	signal transduction activity or receptor binding;transporter activity;other molecular function	2.44758e+09	2.24081e+09	2.51848e+09	2.32165e+09	2.25582e+09	2.13986e+09	2.22514e+09	2.17127e+09	2.15466e+09	2.34971e+09	1.5241e+09	1.76743e+09	1.65136e+09	1.69291e+09	1.64374e+09
ATP synthase subunit ATP5MJ, mitochondrial	P56378	ATP5MJ		other membranes;mitochondrion		1.13777e+06	1.14915e+06	915300	1.20348e+06	1.5778e+06	1.94141e+06	1.15383e+06	1.24275e+06	1.50931e+06	1.12505e+06	823535	1.11642e+06	753613	1.28535e+06	1.17502e+06
ATP synthase subunit beta, mitochondrial	P06576	ATP5F1B	other metabolic processes;transport;developmental processes;other biological processes	plasma membrane;other membranes;mitochondrion;other cell component	signal transduction activity or receptor binding;transporter activity;other molecular function	3.43146e+09	3.01991e+09	3.63962e+09	3.62262e+09	3.28147e+09	3.21193e+09	3.30269e+09	3.16613e+09	3.1177e+09	3.53441e+09	2.22305e+09	2.63122e+09	2.5663e+09	2.37053e+09	2.45124e+09
ATP synthase subunit d, mitochondrial	O75947	ATP5PD	other metabolic processes;transport	other membranes;mitochondrion	transporter activity	1.44234e+08	1.22332e+08	1.56933e+08	1.55703e+08	1.41854e+08	1.57838e+08	1.48218e+08	1.46597e+08	1.54571e+08	1.65485e+08	1.0618e+08	1.00887e+08	1.14629e+08	1.09013e+08	1.04872e+08
ATP synthase subunit delta, mitochondrial	P30049	ATP5F1D	cell organization and biogenesis;other metabolic processes;transport;other biological processes	other membranes;mitochondrion	transporter activity	2.15985e+08	2.16036e+08	1.45504e+08	2.21335e+08	1.4716e+08	1.60733e+08	1.7749e+08	1.34769e+08	1.28449e+08	1.92192e+08	1.04251e+08	1.53632e+08	1.43664e+08	1.09568e+08	1.32471e+08
ATP synthase subunit e, mitochondrial	P56385	ATP5ME	other metabolic processes;transport	other membranes;mitochondrion	transporter activity	6.082e+07	5.02729e+07	6.98352e+07	6.71997e+07	6.18781e+07	6.53599e+07	6.65982e+07	5.95617e+07	6.70162e+07	6.57544e+07	4.41107e+07	4.6284e+07	4.82164e+07	4.9958e+07	4.69562e+07
ATP synthase subunit epsilon-like protein, mitochondrial	Q5VTU8	ATP5F1EP2	other metabolic processes;transport	other membranes;mitochondrion	transporter activity;other molecular function	5.87854e+07	51292850	5.40744e+07	5.16668e+07	5.12299e+07	4.81313e+07	5.06536e+07	4.3906e+07	4.68888e+07	5.35239e+07	3.70259e+07	3.82826e+07	3.57278e+07	3.51742e+07	3.64449e+07
ATP synthase subunit f, mitochondrial	P56134	ATP5MF	other metabolic processes;transport	other membranes;mitochondrion;nucleus		1.84428e+07	1.57767e+07	1.46896e+07	1.68734e+07	1.90196e+07	1.54274e+07	1.46648e+07	1.65648e+07	1.37507e+07	1.6985e+07	1.02711e+07	1.18617e+07	9.79993e+06	1.39225e+07	1.42294e+07
ATP synthase subunit g, mitochondrial	O75964	ATP5MG	other metabolic processes;transport	other membranes;mitochondrion	transporter activity	1.04325e+08	8.27755e+07	9.48919e+07	9.11456e+07	9.49767e+07	7.46377e+07	8.9513e+07	8.21247e+07	8.01714e+07	8.18679e+07	6.85911e+07	6.58261e+07	6.23598e+07	7.53134e+07	6.43747e+07
ATP synthase subunit gamma, mitochondrial	P36542	ATP5F1C	other metabolic processes;transport	other membranes;mitochondrion	transporter activity	2.62077e+08	2.1941e+08	2.42154e+08	2.46029e+08	2.3432e+08	2.13448e+08	2.09264e+08	1.98333e+08	2.11466e+08	2.23402e+08	1.67654e+08	1.74563e+08	1.71673e+08	1.77612e+08	1.74055e+08
ATP synthase subunit O, mitochondrial	P48047	ATP5PO	other metabolic processes;transport	plasma membrane;other membranes;mitochondrion	transporter activity	2.57436e+08	2.13117e+08	2.46159e+08	2.49646e+08	2.47269e+08	2.33648e+08	2.28423e+08	2.21316e+08	2.40758e+08	2.67095e+08	1.42931e+08	1.79765e+08	1.70806e+08	1.82814e+08	1.61791e+08
ATP synthase-coupling factor 6, mitochondrial	P18859	ATP5PF	other metabolic processes;transport	other membranes;mitochondrion	transporter activity	1.57913e+06	3.19005e+06	2.78974e+06	3.09045e+06	2.9079e+06	2.73847e+06	2.18626e+06	2.13547e+06	1.36877e+06	797624	1.38417e+06	1.71085e+06	632515	545693
ATPase family AAA domain-containing protein 2	Q6PL18	ATAD2	cell organization and biogenesis;other biological processes	nucleus	other molecular function	663195	757516	548102	549335	573466	274137	350955	394182	534036	497462	654148	594910	591555	737606	640453
ATPase family AAA domain-containing protein 3B	Q5T9A4	ATAD3B	cell organization and biogenesis	plasma membrane;other membranes;mitochondrion	other molecular function	1.5485e+07	1.1928e+07	1.37853e+07	1.27489e+07	1.26658e+07	9.21475e+06	9.78521e+06	9.73329e+06	9.68254e+06	9.75231e+06	8.52511e+06	1.27377e+07	8.38536e+06	1.23954e+07	1.03189e+07
ATPase GET3	O43681	GET3	cell organization and biogenesis;transport	ER/Golgi;nucleus;other cell component	transporter activity;other molecular function	8.7292e+06	13606908	9.2879e+06	9.80103e+06	1.07301e+07	8.2464e+06	9.57668e+06	8.52738e+06	7.99109e+06	8.19155e+06	9.94145e+06	9.40243e+06	1.25294e+07	1.14735e+07	1.05214e+07
ATPase inhibitor, mitochondrial	Q9UII2	ATP5IF1	cell organization and biogenesis;other metabolic processes;stress response;transport;developmental processes;other biological processes	mitochondrion;other cell component	enzyme regulator activity;other molecular function	7.83122e+06	5.63577e+06	5.50284e+06	5.75896e+06	5.38506e+06	8.44807e+06	8.46699e+06	6.68133e+06	5.00019e+06	7.13669e+06	1.9344e+06	1.70928e+06	1.62365e+06	1.63979e+06	1.61614e+06
ATP-binding cassette sub-family B member 10, mitochondrial	Q9NRK6	ABCB10	other metabolic processes;stress response;transport;developmental processes;other biological processes	other membranes;mitochondrion	transporter activity;other molecular function	1.31985e+07	7.88113e+06	1.25958e+07	1.08916e+07	1.03971e+07	8.65454e+06	1.07565e+07	9.90684e+06	9.3013e+06	5.49507e+06	681951	6.95244e+06	6.31393e+06	3.3392e+06	1.58958e+06
ATP-binding cassette sub-family B member 6	Q9NP58	ABCB6	cell organization and biogenesis;other metabolic processes;stress response;transport;developmental processes;other biological processes	non-structural extracellular;plasma membrane;other membranes;cytosol;mitochondrion;ER/Golgi;nucleus;other cytoplasmic organelle	transporter activity;other molecular function	1.44731e+07	7.45345e+06	1.39008e+07	1.3036e+07	9.52178e+06	4.74136e+06	4.82223e+06	5.40893e+06	3.07453e+06	5.27942e+06	7.34823e+06	6.3225e+06	4.20618e+06	6.60798e+06	4.00541e+06
ATP-binding cassette sub-family C member 5	O15440	ABCC5	other metabolic processes;transport	plasma membrane;other membranes;ER/Golgi;other cytoplasmic organelle	transporter activity;other molecular function	488752		845409	672239	398888	601766	565558	490101	410292	533281	454290	697995	624546		709942
ATP-binding cassette sub-family D member 1	P33897	ABCD1	cell organization and biogenesis;other metabolic processes;transport;developmental processes;other biological processes	other membranes;cytosol;mitochondrion;ER/Golgi;other cytoplasmic organelle;other cell component	transporter activity;other molecular function	3.24266e+06	2.72788e+06	3.27286e+06	3.04317e+06	2.57131e+06	2.38721e+06	2.42232e+06	2.36942e+06	1.89033e+06	3.15461e+06	1.16569e+06	1.64159e+06	1.44473e+06	1.25971e+06	1.61477e+06
ATP-binding cassette sub-family D member 3	P28288	ABCD3	cell organization and biogenesis;other metabolic processes;transport;other biological processes	other membranes;cytosol;mitochondrion;other cytoplasmic organelle;other cell component	transporter activity;other molecular function	6.53407e+07	5.27089e+07	5.85876e+07	5.9927e+07	5.89584e+07	4.88834e+07	4.6414e+07	5.65967e+07	5.96987e+07	5.27958e+07	4.17983e+07	5.60985e+07	4.94381e+07	5.91808e+07	4.97186e+07
ATP-binding cassette sub-family E member 1	P61221	ABCE1	cell organization and biogenesis;protein metabolism;other metabolic processes;transport;other biological processes	cytosol;mitochondrion;other cell component	enzyme regulator activity;translation activity;other molecular function	8.78417e+06	1.39648e+07	8.3763e+06	8.11925e+06	1.13364e+07	7.13049e+06	7.6516e+06	7.0063e+06	7.1773e+06	6.49753e+06	1.15948e+07	9.24881e+06	9.75557e+06	1.08417e+07	1.02684e+07
ATP-binding cassette sub-family F member 1	Q8NE71	ABCF1	protein metabolism;other metabolic processes;stress response;other biological processes	cytosol;translational apparatus;nucleus;other cell component	translation activity;nucleic acid binding activity;other molecular function	8.18585e+06	1.6488e+07	7.4692e+06	8.96038e+06	1.21e+07	6.79077e+06	8.66766e+06	1.01416e+07	7.11603e+06	4.32415e+06	1.60985e+07	1.57721e+07	1.76548e+07	1.69366e+07	1.61643e+07
ATP-binding cassette sub-family F member 2	Q9UG63	ABCF2			other molecular function	601751	1.09686e+06	634261	571696	884831	377319	481388	309609	438293	362309	1.54994e+06	998882	855383	1.06962e+06	1.23179e+06
ATP-citrate synthase	P53396	ACLY	other metabolic processes	non-structural extracellular;plasma membrane;other membranes;cytosol;nucleus;other cytoplasmic organelle;other cell component	other molecular function	4.68799e+07	7.53139e+07	4.60042e+07	5.33007e+07	6.50166e+07	6.07135e+07	5.90153e+07	6.25725e+07	5.85036e+07	5.29205e+07	1.11819e+08	9.30953e+07	1.01409e+08	1.0293e+08	1.08129e+08
ATP-dependent 6-phosphofructokinase, liver type	P17858	PFKL	other metabolic processes;other biological processes	non-structural extracellular;cytosol;other cell component	kinase activity;other molecular function	4.29125e+06	1.23485e+07	5.02767e+06	5.55491e+06	7.00254e+06	3.43948e+06	4.36011e+06	5.26827e+06	3.56717e+06	4.14512e+06	9.63932e+06	9.0203e+06	8.42444e+06	1.14125e+07	1.02977e+07
ATP-dependent 6-phosphofructokinase, muscle type	P08237	PFKM	other metabolic processes;other biological processes	plasma membrane;other membranes;cytosol;cytoskeleton;nucleus	kinase activity;other molecular function	2.02463e+06	4.14702e+06	2.31338e+06	3.29307e+06	3.91152e+06	2.88476e+06	3.17842e+06	3.29699e+06	3.69204e+06	2.87422e+06	4.55759e+06	4.51309e+06	3.85784e+06	3.921e+06	3.98612e+06
ATP-dependent Clp protease ATP-binding subunit clpX-like, mitochondrial	O76031	CLPX	protein metabolism;other metabolic processes;other biological processes	other membranes;cytosol;mitochondrion;nucleus;other cell component	enzyme regulator activity;other molecular function	1.02706e+08	9.27918e+07	1.16625e+08	1.09526e+08	1.0137e+08	9.59988e+07	1.01356e+08	9.41473e+07	1.01033e+08	1.01935e+08	6.72542e+07	7.54522e+07	7.06129e+07	7.52944e+07	7.60067e+07
ATP-dependent Clp protease proteolytic subunit, mitochondrial	Q16740	CLPP	protein metabolism;other metabolic processes	mitochondrion;other cell component	other molecular function	5.15069e+07	4.72691e+07	6.26165e+07	5.33504e+07	5.10976e+07	4.99172e+07	5.87406e+07	5.19098e+07	5.09608e+07	5.00499e+07	3.53602e+07	3.85607e+07	3.79805e+07	3.44944e+07	3.65014e+07
ATP-dependent DNA helicase Q1	P46063	RECQL	cell organization and biogenesis;DNA metabolism;other metabolic processes;stress response	nucleus;other cell component	nucleic acid binding activity;other molecular function	1.18289e+06	1.78386e+06		728997	1.02834e+06	504549	562093	602944			1.30224e+06	787520		1.01661e+06	1.33755e+06
ATP-dependent RNA helicase A	Q08211	DHX9	cell organization and biogenesis;DNA metabolism;RNA metabolism OR transcription;other metabolic processes;stress response;transport;other biological processes	cytosol;cytoskeleton;translational apparatus;nucleus;other cell component	nucleic acid binding activity;other molecular function	1.40019e+08	1.79043e+08	1.10595e+08	1.3659e+08	1.51042e+08	1.14918e+08	9.5433e+07	1.13473e+08	1.09233e+08	1.01218e+08	2.44822e+08	2.15092e+08	2.1788e+08	2.15792e+08	2.29266e+08
ATP-dependent RNA helicase DDX1	Q92499	DDX1	cell organization and biogenesis;DNA metabolism;RNA metabolism OR transcription;other metabolic processes;stress response;other biological processes	cytosol;mitochondrion;nucleus;other cell component	nucleic acid binding activity;other molecular function	8.6034e+06	1.54292e+07	9.93067e+06	8.89484e+06	1.81112e+07	8.67788e+06	6.35449e+06	7.89446e+06	7.43983e+06	7.09112e+06	2.09186e+07	1.64201e+07	1.75205e+07	1.78605e+07	1.89865e+07
ATP-dependent RNA helicase DDX18	Q9NVP1	DDX18	RNA metabolism OR transcription;other metabolic processes	nucleus;other cell component	other molecular function	8.98191e+06	1.28081e+07	7.09356e+06	7.55758e+06	1.02315e+07	5.96733e+06	4.77571e+06	5.3382e+06	7.9226e+06	4.85166e+06	1.7992e+07	1.51101e+07	1.58314e+07	1.62837e+07	2.90752e+07
ATP-dependent RNA helicase DDX19A	Q9NUU7	DDX19A	other metabolic processes;transport	nucleus;other cell component	nucleic acid binding activity;other molecular function	1.10629e+07	1.956e+07	7.83553e+06	9.43254e+06	1.36907e+07	6.70626e+06	8.60665e+06	8.10009e+06	9.31316e+06	8.37914e+06	1.69878e+07	1.61923e+07	1.29365e+07	1.51552e+07	1.6997e+07
ATP-dependent RNA helicase DDX19B	Q9UMR2	DDX19B	other metabolic processes;transport	nucleus;other cell component	nucleic acid binding activity;other molecular function	423346	586982	284471	408588	410380	210180	278711	215844	154673	234383	529767	362934	335384	312644	434442
ATP-dependent RNA helicase DDX24	Q9GZR7	DDX24	RNA metabolism OR transcription;other metabolic processes	nucleus	other molecular function	210056	430779	302418	173851	425447	144086	164439	63601.4	203067	67246.5	1.09006e+06	1.20335e+06	880494	1.09131e+06	992052
ATP-dependent RNA helicase DDX39A	O00148	DDX39A	RNA metabolism OR transcription;other metabolic processes;transport	nucleus;other cell component	other molecular function	2.84011e+06	4.89845e+06	1.54719e+06	3.32449e+06	3.95682e+06	2.94203e+06	3.02197e+06	3.0789e+06	1.97018e+06	2.75787e+06	5.66458e+06	4.61492e+06	4.84984e+06	5.40898e+06	5.24765e+06
ATP-dependent RNA helicase DDX3X	O00571	DDX3X	cell-cell signaling;cell organization and biogenesis;protein metabolism;RNA metabolism OR transcription;other metabolic processes;stress response;signal transduction;other biological processes	non-structural extracellular;plasma membrane;other membranes;cytosol;cytoskeleton;nucleus;other cell component	enzyme regulator activity;cytoskeletal activity;translation activity;nucleic acid binding activity;other molecular function	4.69042e+07	8.33672e+07	4.22443e+07	5.23125e+07	6.32997e+07	4.06724e+07	4.31614e+07	4.38874e+07	4.24672e+07	3.52732e+07	1.0289e+08	8.92945e+07	9.58575e+07	1.0155e+08	1.08978e+08
ATP-dependent RNA helicase DDX42	Q86XP3	DDX42	other biological processes	cytosol;nucleus;other cell component	nucleic acid binding activity;other molecular function	1.80396e+06	5.75006e+06	2.37731e+06	2.54677e+06	4.10126e+06	2.64364e+06	1.35266e+06	2.42261e+06	193721	260209	5.26272e+06	4.7174e+06	5.16263e+06	4.00183e+06	8.23236e+06
ATP-dependent RNA helicase DHX15	O43143	DHX15	RNA metabolism OR transcription;other metabolic processes;other biological processes	nucleus	nucleic acid binding activity;other molecular function	3.49916e+07	4.75399e+07	2.87939e+07	3.69687e+07	4.362e+07	2.34501e+07	2.30449e+07	2.95951e+07	2.91001e+07	2.58699e+07	6.5683e+07	5.75605e+07	6.11343e+07	6.66008e+07	5.768e+07
ATP-dependent RNA helicase SUPV3L1, mitochondrial	Q8IYB8	SUPV3L1	cell organization and biogenesis;DNA metabolism;RNA metabolism OR transcription;other metabolic processes;other biological processes	mitochondrion;nucleus;other cytoplasmic organelle	nucleic acid binding activity;other molecular function	1.37065e+07	1.12777e+07	1.55111e+07	1.4138e+07	1.17321e+07	1.11486e+07	1.20453e+07	7.78332e+06	1.22876e+07	1.29238e+07	1.30218e+07	1.09728e+07	8.42228e+06	9.98951e+06	1.01461e+07
ATP-dependent translocase ABCB1	P08183	ABCB1	cell cycle OR cell proliferation;cell organization and biogenesis;transport;other biological processes	plasma membrane;other membranes;nucleus;other cell component	transporter activity;other molecular function	1.0097e+08	7.26605e+07	9.41868e+07	9.29544e+07	8.10484e+07	6.80425e+07	6.77953e+07	6.4032e+07	7.64592e+07	7.18761e+07	1.51004e+08	1.6514e+08	1.57939e+08	1.65743e+08	1.5529e+08
ATP-dependent zinc metalloprotease YME1L1	Q96TA2	YME1L1	cell cycle OR cell proliferation;cell organization and biogenesis;protein metabolism;other metabolic processes;other biological processes	other membranes;mitochondrion;nucleus	other molecular function	4.76668e+07	3.67484e+07	5.04587e+07	4.76947e+07	4.38715e+07	3.75138e+07	4.20174e+07	4.82535e+07	4.50655e+07	4.45327e+07	3.2875e+07	3.94748e+07	3.92087e+07	3.96201e+07	3.74083e+07
AT-rich interactive domain-containing protein 3A	Q99856	ARID3A	other biological processes	other membranes;cytosol;nucleus	nucleic acid binding activity;other molecular function	2.12248e+07	3.23667e+07	2.03224e+07	2.36111e+07	2.28886e+07	8.88234e+06	2.32358e+07	1.9386e+07	1.78305e+07	1.60882e+07	4.15812e+07	3.7385e+07	4.04867e+07	3.4516e+07	3.40956e+07
Attractin	O75882	ATRN	cell adhesion;stress response;developmental processes;other biological processes	extracellular matrix;plasma membrane;other membranes;other cell component	other molecular function	1.34905e+07	1.19834e+07	1.11712e+07	1.04102e+07	1.14102e+07	1.03215e+07	1.12536e+07	1.00609e+07	1.15508e+07	1.07154e+07	1.1893e+07	1.25892e+07	1.34848e+07	1.23603e+07	1.2454e+07
Atypical kinase COQ8A, mitochondrial	Q8NI60	COQ8A	other metabolic processes	other membranes;mitochondrion	kinase activity;other molecular function	9.67738e+06	5.72394e+06	1.1605e+07	1.08632e+07	1.30957e+07	3.93297e+06	4.50933e+06	6.78057e+06	5.94683e+06	6.08755e+06	3.49321e+06	6.50706e+06	8.24286e+06	4.69603e+06	3.94581e+06
Aurora kinase A	O14965	AURKA	cell cycle OR cell proliferation;cell organization and biogenesis;protein metabolism;other metabolic processes;stress response;developmental processes;other biological processes	cytosol;cytoskeleton;nucleus;other cell component	kinase activity;other molecular function	480595		638073	679459	557773	494710		611905	496229		1.38693e+06	1.27823e+06	908479		1.04839e+06
Aurora kinase B	Q96GD4	AURKB	cell cycle OR cell proliferation;cell organization and biogenesis;protein metabolism;other metabolic processes;developmental processes;signal transduction;other biological processes	cytosol;cytoskeleton;nucleus;other cell component	kinase activity;other molecular function	834585	1.72843e+06	1.31525e+06	1.83857e+06	1.86076e+06	1.05852e+06	1.2363e+06	1.19996e+06	393259	1.35423e+06	1.61951e+06	1.40488e+06	2.14524e+06	1.49185e+06	1.427e+06
Autophagy-related protein 9A	Q7Z3C6	ATG9A	cell organization and biogenesis;other metabolic processes;transport;developmental processes;other biological processes	other membranes;mitochondrion;ER/Golgi;other cytoplasmic organelle;other cell component	transporter activity	1.75461e+06	1.98729e+06	2.02802e+06	1.61235e+06	1.7524e+06	1.42464e+06	1.77059e+06	1.80249e+06	1.70368e+06	2.0377e+06	289985	2.03853e+06	1.95631e+06	1.44699e+06	1.98737e+06
Baculoviral IAP repeat-containing protein 6	Q9NR09	BIRC6	cell cycle OR cell proliferation;protein metabolism;other metabolic processes;developmental processes;other biological processes	cytosol;cytoskeleton;ER/Golgi;nucleus;other cytoplasmic organelle;other cell component	enzyme regulator activity;other molecular function	230851	246003	148184	124716	211549	119989	142980	201307	175447	160014	360999	246584	256080	305324	322740
BAG family molecular chaperone regulator 2	O95816	BAG2	protein metabolism;other metabolic processes;other biological processes	cytosol;cytoskeleton;other cell component	cytoskeletal activity;other molecular function	9.2522e+06	1.11745e+07	6.95105e+06	7.68766e+06	1.07061e+07	1.14387e+07	7.64551e+06	1.45803e+07	1.14736e+07	8.37203e+06	2.26979e+07	1.89985e+07	2.33225e+07	2.31803e+07	2.29031e+07
Band 4.1-like protein 2	O43491	EPB41L2	cell cycle OR cell proliferation;cell organization and biogenesis;other biological processes	plasma membrane;other membranes;cytosol;cytoskeleton;nucleus;other cell component	cytoskeletal activity;other molecular function	3.39249e+07	46631519	3.56073e+07	3.81989e+07	3.83478e+07	2.85762e+07	3.03296e+07	3.59431e+07	2.99396e+07	2.64745e+07	5.8969e+07	4.42185e+07	5.39541e+07	4.42614e+07	4.77654e+07
Basal cell adhesion molecule	P50895	BCAM	cell adhesion;signal transduction	plasma membrane;other membranes	other molecular function	1.62796e+08	1.38515e+08	1.62536e+08	1.60747e+08	1.38402e+08	1.29433e+08	1.36941e+08	1.28182e+08	1.24314e+08	1.179e+08	9.77115e+07	1.04693e+08	9.92976e+07	1.02156e+08	1.1166e+08
Basement membrane-specific heparan sulfate proteoglycan core protein	P98160	HSPG2	other metabolic processes;stress response;transport;developmental processes;other biological processes	extracellular matrix;plasma membrane;other membranes;ER/Golgi;other cytoplasmic organelle	signal transduction activity or receptor binding;extracellular structural activity;other molecular function	1.25374e+07	9766032	1.13793e+07	1.12863e+07	8.75878e+06	1.83453e+07	2.35586e+07	2.22428e+07	2.18072e+07	2.32115e+07	2.54384e+06	3.46237e+06	2.48846e+06	3.51829e+06	4.74381e+06
Basigin	P35613	BSG	cell adhesion;cell organization and biogenesis;developmental processes;signal transduction;other biological processes	plasma membrane;other membranes;ER/Golgi;other cytoplasmic organelle;other cell component	other molecular function	2.59014e+08	2.36845e+08	2.92748e+08	2.9381e+08	2.65851e+08	2.38097e+08	2.4166e+08	2.23285e+08	2.363e+08	2.33237e+08	2.51885e+08	2.96608e+08	2.65343e+08	2.5471e+08	2.72481e+08
Battenin	Q13286	CLN3	cell organization and biogenesis;protein metabolism;other metabolic processes;transport;signal transduction;other biological processes	plasma membrane;other membranes;cytosol;ER/Golgi;nucleus;other cytoplasmic organelle;other cell component	other molecular function	405593			425913	421500	982660	1.04708e+06	998373	953157	1.1036e+06	770047	910690	935087	589042	623848
Bax inhibitor 1	P55061	TMBIM6	other metabolic processes;stress response;signal transduction;other biological processes	plasma membrane;other membranes;mitochondrion;ER/Golgi;nucleus;other cell component	enzyme regulator activity;other molecular function	5.26741e+06	4.5593e+06	4.5822e+06	5.31636e+06	4.55115e+06	3.74297e+06	4.0569e+06	4.32101e+06	4.11496e+06	4.18209e+06	4.50754e+06	4.18168e+06	3.76386e+06	5.16887e+06	4.63961e+06
B-cell receptor-associated protein 29	Q9UHQ4	BCAP29	transport;other biological processes	other membranes;ER/Golgi		1.0606e+06	650951	787013	537506	529741	611974	702617	666573	548038	590865	743978	653337	582783	707238	678020
B-cell receptor-associated protein 31	P51572	BCAP31	cell organization and biogenesis;stress response;transport;signal transduction;other biological processes	plasma membrane;other membranes;cytosol;mitochondrion;ER/Golgi;other cell component	signal transduction activity or receptor binding;other molecular function	2.14483e+08	1.51718e+08	2.1051e+08	1.96028e+08	1.82603e+08	1.90207e+08	2.02619e+08	1.93008e+08	2.06002e+08	1.89942e+08	1.61424e+08	1.66253e+08	1.69708e+08	1.66819e+08	1.5312e+08
BCL2/adenovirus E1B 19 kDa protein-interacting protein 3	Q12983	BNIP3	other biological processes	other membranes;mitochondrion	other molecular function	1.22584e+06	1.06216e+06	1.14612e+06	900194	995687	332294	787034	600553	747592	635703	570927	665503	393345	579476	529387
Bcl-2-associated transcription factor 1	Q9NYF8	BCLAF1	stress response;other biological processes	nucleus;other cell component	nucleic acid binding activity;other molecular function	1.36815e+07	1.63828e+07	1.12952e+07	1.28796e+07	1.31784e+07	1.31771e+07	1.17974e+07	1.17704e+07	1.18412e+07	1.42751e+07	2.29274e+07	1.85623e+07	1.59779e+07	1.97069e+07	1.79599e+07
Bcl-2-like protein 1	Q07817	BCL2L1	cell cycle OR cell proliferation;cell organization and biogenesis;stress response;transport;developmental processes;signal transduction;other biological processes	other membranes;cytosol;cytoskeleton;mitochondrion;ER/Golgi;nucleus;other cell component	other molecular function	6.05768e+06	5.19373e+06	6.19698e+06	5.70555e+06	4.60759e+06	4.78799e+06	5.51252e+06	5.81716e+06	5.4971e+06	5.88925e+06	5.8619e+06	5.34769e+06	4.98739e+06	6.25935e+06	5.48153e+06
Bcl-2-like protein 13	Q9BXK5	BCL2L13	other biological processes	other membranes;mitochondrion;nucleus	enzyme regulator activity	8.17672e+07	7.16554e+07	8.67165e+07	8.19476e+07	7.49918e+07	7.3747e+07	7.93674e+07	8.33122e+07	7.57345e+07	8.93353e+07	5.73969e+07	6.22236e+07	6.23568e+07	7.01606e+07	6.42579e+07
BET1 homolog	O15155	BET1	cell organization and biogenesis;transport	other membranes;ER/Golgi	other molecular function	4.43541e+06	3.42531e+06	3.95485e+06	3.13081e+06	3.08729e+06	2.91335e+06	4.22922e+06	4.02544e+06	3.19254e+06	2.68628e+06	2.36586e+06	2.1597e+06	3.17422e+06	2.51993e+06	2.73907e+06
BET1-like protein	Q9NYM9	BET1L	cell organization and biogenesis;transport;other biological processes	other membranes;cytosol;ER/Golgi;other cytoplasmic organelle	other molecular function	2.15773e+06	1.96256e+06	1.25261e+06	2.58139e+06	1.41604e+06		987614	806867	812077	955877	1.79371e+06	1.18184e+06	1.34392e+06	1.1944e+06	1.69998e+06
Beta-1,3-galactosyl-O-glycosyl-glycoprotein beta-1,6-N-acetylglucosaminyltransferase	Q02742	GCNT1	cell adhesion;protein metabolism;other metabolic processes;developmental processes;other biological processes	non-structural extracellular;other membranes;ER/Golgi	other molecular function	2.9074e+06	2.65021e+06	3.45555e+06	2.99436e+06	2.77154e+06	3.48405e+06	2.55731e+06	3.236e+06	3.63461e+06	3.41165e+06	2.30404e+06	3.10704e+06	2.81674e+06	3.12599e+06	2.20792e+06
Beta-1,3-galactosyltransferase 6	Q96L58	B3GALT6	protein metabolism;other metabolic processes	other membranes;ER/Golgi	other molecular function	2.24334e+06	2.52977e+06	2.76567e+06	2.6978e+06	2.60641e+06	2.46534e+06	2.75694e+06	2.97578e+06	2.4922e+06	2.54387e+06	1.98094e+06	2.26921e+06	2.08182e+06	2.44585e+06	2.31879e+06
Beta-1,4-galactosyltransferase 1	P15291	B4GALT1	cell adhesion;cell organization and biogenesis;protein metabolism;other metabolic processes;stress response;developmental processes;other biological processes	plasma membrane;other membranes;ER/Golgi;other cytoplasmic organelle;other cell component	cytoskeletal activity;other molecular function	9.65579e+06	7.88385e+06	9.87738e+06	8.8661e+06	8.57817e+06	2.9574e+06	4.64239e+06	5.25884e+06	2.3769e+06	4.89874e+06	7.29602e+06	8.44116e+06	7.46502e+06	4.75266e+06	8.12731e+06
Beta-1,4-glucuronyltransferase 1	O43505	B4GAT1	protein metabolism;other metabolic processes	other membranes;ER/Golgi	other molecular function	7.58735e+07	6.50317e+07	7.14797e+07	7.13614e+07	7.34933e+07	6.45194e+07	6.27497e+07	6.48556e+07	6.93616e+07	6.80633e+07	4.41585e+07	5.93883e+07	5.31986e+07	5.23435e+07	5.03202e+07
Beta-1-syntrophin	Q13884	SNTB1	other biological processes	plasma membrane;other membranes;cytoskeleton;other cell component	cytoskeletal activity;other molecular function	2.13885e+07	7.83527e+06	2.65464e+07	2.08472e+07	2.30208e+07	2.67004e+07	2.84103e+07	2.31435e+07	2.56839e+07	2.44609e+07	2.58219e+07	2.34049e+07	2.37083e+07	2.29801e+07	8.33312e+06
Beta-2-glycoprotein 1	P02749	APOH	protein metabolism;other metabolic processes;stress response;transport;other biological processes	non-structural extracellular;other cell component	enzyme regulator activity;other molecular function	832712	1.03891e+06	1.77608e+06	1.72738e+06	719801	614224	665063	882007	718309	904153	761573	756301	714842	759495	847537
Beta-2-microglobulin	P61769	B2M	cell organization and biogenesis;protein metabolism;other metabolic processes;stress response;transport;developmental processes;other biological processes	non-structural extracellular;plasma membrane;other membranes;cytosol;ER/Golgi;other cytoplasmic organelle;other cell component	other molecular function	5.27271e+06	4.47152e+06	4.90046e+06	5.0522e+06	4.65885e+06	5.30816e+06	4.61304e+06	4.44701e+06	5.0053e+06	4.7566e+06	3.95723e+06	4.22844e+06	4.43184e+06	4.4466e+06	4.09226e+06
Beta-actin-like protein 2	Q562R1	ACTBL2	cell organization and biogenesis;developmental processes;other biological processes	other membranes;cytoskeleton;nucleus;other cell component	cytoskeletal activity;other molecular function	7.56832e+06	8099293	1.16019e+07	1.09183e+07	6.85393e+06	3.05611e+06	4.97426e+06	1.1012e+07	5.37195e+06	1.23376e+07	9.98717e+06	1.18862e+07	1.43335e+07	7.52356e+06	6.01026e+06
Beta-catenin-like protein 1	Q8WYA6	CTNNBL1	RNA metabolism OR transcription;other metabolic processes;developmental processes;other biological processes	cytosol;cytoskeleton;nucleus;other cell component	other molecular function	700167	1.75513e+06	982484		1.24365e+06				700220		2.13766e+06	1.50991e+06	1.4918e+06	2.17807e+06	1.85364e+06
Beta-galactosidase	P16278	GLB1	other metabolic processes;other biological processes	non-structural extracellular;ER/Golgi;other cytoplasmic organelle;other cell component	other molecular function	8.85657e+07	6.15582e+07	8.52327e+07	7.32785e+07	7.34338e+07	9.93187e+07	1.0503e+08	9.5976e+07	1.04309e+08	9.71647e+07	5.06472e+07	5.56172e+07	5.71722e+07	5.97931e+07	5.64582e+07
Beta-galactoside alpha-2,6-sialyltransferase 1	P15907	ST6GAL1	protein metabolism;other metabolic processes;other biological processes	non-structural extracellular;other membranes;ER/Golgi	other molecular function	2.85295e+07	2.46973e+07	3.3226e+07	3.21006e+07	2.81456e+07	2.06264e+07	2.19043e+07	2.09666e+07	2.34294e+07	2.33708e+07	2.36479e+07	2.71474e+07	2.60695e+07	2.3523e+07	2.36952e+07
Beta-glucuronidase	P08236	GUSB	other metabolic processes	non-structural extracellular;other cytoplasmic organelle;other cell component	signal transduction activity or receptor binding;other molecular function	2.29681e+07	1.92186e+07	2.38917e+07	2.46507e+07	1.85319e+07	3.16965e+07	3.01181e+07	2.93161e+07	3.0874e+07	3.15528e+07	2.29435e+07	2.15377e+07	2.27628e+07	2.29327e+07	1.95259e+07
Beta-hexosaminidase subunit alpha	P06865	HEXA	other metabolic processes	cytosol;other cytoplasmic organelle;other cell component	other molecular function	2.69745e+07	2.61177e+07	2.04801e+07	2.29147e+07	1.93544e+07	2.92187e+07	2.5419e+07	2.45875e+07	2.5115e+07	2.40962e+07	2.21102e+07	2.20416e+07	2.41692e+07	2.36959e+07	2.66401e+07
Beta-hexosaminidase subunit beta	P07686	HEXB	cell organization and biogenesis;protein metabolism;other metabolic processes;developmental processes;other biological processes	non-structural extracellular;other cytoplasmic organelle;other cell component	other molecular function	5.49345e+07	5.10263e+07	6.36204e+07	5.91215e+07	5.71888e+07	6.52555e+07	6.28073e+07	6.2348e+07	6.16361e+07	5.98553e+07	4.46254e+07	5.19693e+07	4.69774e+07	4.83424e+07	4.65585e+07
BH3-interacting domain death agonist	P55957	BID	cell organization and biogenesis;other metabolic processes;stress response;transport;signal transduction;other biological processes	other membranes;cytosol;mitochondrion	signal transduction activity or receptor binding;other molecular function	7.43788e+06	1.00994e+07	5.13202e+06	7.08187e+06	8.11555e+06	8.53091e+06	4.93507e+06	6.43346e+06	7.39625e+06	4.34002e+06	1.19634e+07	7.90954e+06	8.89094e+06	1.00035e+07	8.98439e+06
Bifunctional coenzyme A synthase	Q13057	COASY	other metabolic processes	other membranes;mitochondrion	kinase activity;other molecular function	2.38381e+07	3.02726e+07	2.8203e+07	2.99332e+07	2.9468e+07	2.85779e+07	3.01302e+07	2.557e+07	2.91703e+07	2.9712e+07	2.61436e+07	3.22425e+07	3.03923e+07	2.75602e+07	2.76844e+07
Bifunctional epoxide hydrolase 2	P34913	EPHX2	other metabolic processes;other biological processes	cytosol;other cytoplasmic organelle	other molecular function	5.86098e+06	1.14328e+07	6.33605e+06	9.43675e+06	9.64566e+06	7.49261e+06	1.02186e+07	2.06164e+07	1.0304e+07	9.2399e+06	7.84978e+06	7.77782e+06	9.4883e+06	7.94879e+06	8.86303e+06
Bifunctional glutamate/proline--tRNA ligase	P07814	EPRS1	cell organization and biogenesis;protein metabolism;RNA metabolism OR transcription;other metabolic processes;stress response;other biological processes	plasma membrane;other membranes;cytosol;other cell component	nucleic acid binding activity;other molecular function	1.23326e+08	1.91012e+08	1.26378e+08	1.35008e+08	1.63544e+08	1.26956e+08	1.33299e+08	1.24577e+08	1.24064e+08	1.097e+08	2.63844e+08	2.27892e+08	2.36284e+08	2.48351e+08	2.57653e+08
Bifunctional methylenetetrahydrofolate dehydrogenase/cyclohydrolase, mitochondrial	P13995	MTHFD2	other metabolic processes	mitochondrion	other molecular function	1.58308e+07	1.12748e+07	1.79982e+07	2.10747e+07	1.37326e+07	2.55012e+07	2.50448e+07	2.75088e+07	2.2617e+07	3.16158e+07	1.63685e+07	1.63623e+07	1.44725e+07	2.07674e+07	1.87586e+07
Bifunctional phosphoribosylaminoimidazole carboxylase/phosphoribosylaminoimidazole succinocarboxamide synthetase	P22234	PAICS	other metabolic processes	cytosol;other cell component	other molecular function	9.02238e+07	1.40748e+08	8.56099e+07	9.50657e+07	1.11597e+08	9.22613e+07	8.97354e+07	9.94252e+07	8.56605e+07	8.1154e+07	1.44127e+08	1.18301e+08	1.24208e+08	1.25958e+08	1.33134e+08
Bifunctional purine biosynthesis protein ATIC	P31939	ATIC	other metabolic processes;developmental processes;other biological processes	plasma membrane;other membranes;cytosol	other molecular function	8.99821e+07	1.34531e+08	7.62295e+07	8.7895e+07	1.0631e+08	8.10695e+07	7.70363e+07	7.58056e+07	7.92207e+07	7.61603e+07	1.23167e+08	1.06304e+08	1.04423e+08	1.12124e+08	1.05095e+08
Bile salt export pump	O95342	ABCB11	protein metabolism;other metabolic processes;stress response;transport;signal transduction;other biological processes	plasma membrane;other membranes;ER/Golgi;other cytoplasmic organelle;other cell component	transporter activity;other molecular function	5.53698e+06	7.3651e+06	6.17833e+06	5.2733e+06	5.12374e+06	2.76895e+06	4.97976e+06	4.93286e+06	5.17978e+06	6.86008e+06	4.63921e+06	7.5818e+06	6.40995e+06	6.68281e+06	6.61667e+06
Biliverdin reductase A	P53004	BLVRA	other metabolic processes	cytosol	other molecular function	398658	1.08796e+06	538987	484722	707264	576491	497295	493026	666877	649650	509796	591904	454320	548099	624099
Biorientation of chromosomes in cell division protein 1-like 1	Q8NFC6	BOD1L1	DNA metabolism;other metabolic processes;stress response;other biological processes	cytoskeleton;nucleus;other cell component	enzyme regulator activity;other molecular function	5.67634e+06	4.42614e+06	5.71504e+06	5.84506e+06	5.28257e+06	3.98772e+06	5.39107e+06	5.79144e+06	4.9163e+06	5.46255e+06	4.74433e+06	4.67543e+06	3.94199e+06	4.46137e+06	4.06356e+06
Biotinidase	P43251	BTD	other metabolic processes;developmental processes	non-structural extracellular;mitochondrion	other molecular function	428001	505603	454287	498274	351329	556861	780759	840353	594322	856849	526156	489781	447881	601922	505522
Bleomycin hydrolase	Q13867	BLMH	protein metabolism;other metabolic processes;other biological processes	cytosol;other cell component	other molecular function	8.04253e+06	1.23924e+07	6.52974e+06	6.49505e+06	9.90698e+06	6.49658e+06	5.21086e+06	7.50965e+06	6.13411e+06	6.75066e+06	1.32847e+07	8.96695e+06	1.03307e+07	1.36459e+07	1.29697e+07
BMP-2-inducible protein kinase	Q9NSY1	BMP2K	protein metabolism;other metabolic processes;other biological processes	nucleus;other cell component	enzyme regulator activity;kinase activity;other molecular function	727977		2.179e+06	2.13569e+06	783883	732036		1.46907e+06	805633		765563	948632	1.37696e+06	486137
BolA-like protein 2	Q9H3K6	BOLA2	cell organization and biogenesis;protein metabolism;other metabolic processes;other biological processes	cytosol;nucleus;other cell component	other molecular function	3.45475e+06	6.86888e+06	2.79126e+06	5.07793e+06	6.8979e+06	2.44592e+06	3.72094e+06	4.18735e+06	2.39828e+06	3.64785e+06	3.00013e+06	3.13368e+06	2.8173e+06	4.53909e+06	6.90845e+06
BolA-like protein 3	Q53S33	BOLA3		cytosol;mitochondrion;nucleus		8.2187e+06	9.5265e+06	5.75746e+06	5.48068e+06	6.68693e+06	7.32778e+06	5.47242e+06	5.89153e+06	6.06704e+06	6.64397e+06	8.89129e+06	8.13577e+06	8.31971e+06	9.49484e+06	8.75676e+06
Brain protein I3	O95415	BRI3		plasma membrane;other membranes;nucleus;other cytoplasmic organelle;other cell component	other molecular function	940420	815728	822465	853989			681815	1.22338e+06	1.2187e+06	1.21801e+06	1.15794e+06	1.33316e+06
Brain-specific angiogenesis inhibitor 1-associated protein 2-like protein 1	Q9UHR4	BAIAP2L1	cell organization and biogenesis;other biological processes	plasma membrane;other membranes;cytosol;cytoskeleton;nucleus	cytoskeletal activity;other molecular function	1.0772e+06	1.22938e+06	359437	409369	477507	1.50285e+06	1.18506e+06	1.24058e+06	1.22343e+06	1.30252e+06	2.23727e+06	1.74228e+06	2.84773e+06	2.76907e+06	1.67795e+06
Branched-chain-amino-acid aminotransferase, mitochondrial	O15382	BCAT2	other metabolic processes;other biological processes	mitochondrion	other molecular function	2.07451e+07	2.188e+07	2.71758e+07	2.68111e+07	2.31429e+07	2.02108e+07	2.21986e+07	4.88759e+07	2.53989e+07	2.06232e+07	1.01247e+07	1.23794e+07	1.28603e+07	1.4884e+07	1.27294e+07
BRCA1-A complex subunit Abraxas 1	Q6UWZ7	ABRAXAS1	cell cycle OR cell proliferation;cell organization and biogenesis;protein metabolism;DNA metabolism;other metabolic processes;stress response;signal transduction;other biological processes	nucleus	cytoskeletal activity;other molecular function	271429	285958	165134	169084	211338	137173	168348	189483	135617	203610	384474	261662	271397	232541	266366
BRCA1-A complex subunit RAP80	Q96RL1	UIMC1	cell cycle OR cell proliferation;cell organization and biogenesis;protein metabolism;DNA metabolism;other metabolic processes;stress response;signal transduction;other biological processes	nucleus	nucleic acid binding activity;other molecular function	203058	269197	147074	148419	158823	105734	155248	175460	68474.9	43606.2	234906	277974	271777	198439	262102
BRCA2 and CDKN1A-interacting protein	Q9P287	BCCIP	cell cycle OR cell proliferation;cell organization and biogenesis;DNA metabolism;other metabolic processes;stress response;other biological processes	cytosol;cytoskeleton;nucleus	enzyme regulator activity;cytoskeletal activity	3.6275e+06	6260630	3.76373e+06	3.33527e+06	5.06092e+06	1.88723e+06	2.54067e+06	3.31814e+06	2.35311e+06	2.43429e+06	5.26175e+06	4.23342e+06	4.63949e+06	5.53802e+06	4.80826e+06
Breakpoint cluster region protein	P11274	BCR	cell adhesion;cell organization and biogenesis;protein metabolism;other metabolic processes;transport;developmental processes;signal transduction;other biological processes	plasma membrane;other membranes;cytosol;other cell component	enzyme regulator activity;kinase activity;other molecular function	210040	382147	214833	188831	266040	101959	306179	131466	319783	203672	934715	1.00457e+06	397469	487620	611065
Brefeldin A-inhibited guanine nucleotide-exchange protein 2	Q9Y6D5	ARFGEF2	cell organization and biogenesis;other metabolic processes;transport;signal transduction;other biological processes	other membranes;cytosol;cytoskeleton;ER/Golgi;other cytoplasmic organelle;other cell component	signal transduction activity or receptor binding;enzyme regulator activity;cytoskeletal activity;other molecular function	1.21769e+07	9.82993e+06	8.16039e+06	8.54736e+06	7.63559e+06	8.40407e+06	1.00863e+07	1.131e+07	8.84418e+06	1.10406e+07	5.42088e+06	5.77172e+06	5.72274e+06	5.12832e+06	6.87132e+06
BRI3-binding protein	Q8WY22	BRI3BP		other membranes;mitochondrion		8.54262e+06	6.73323e+06	4.05739e+06	8.28934e+06	4.9002e+06	3.32416e+06	3.61459e+06	3.56054e+06	4.17437e+06	4.17047e+06	4.55068e+06	4.90028e+06	4.19966e+06	4.13868e+06	4.36392e+06
BRISC and BRCA1-A complex member 1	Q9NWV8	BABAM1	cell cycle OR cell proliferation;cell organization and biogenesis;protein metabolism;DNA metabolism;other metabolic processes;stress response;signal transduction;other biological processes	cytosol;nucleus;other cell component		624195	2.26029e+06	558801	395057	633586	460099	544022	553415	494036		2.1907e+06	743074	776919	1.26554e+06	1.60947e+06
BRISC complex subunit Abraxas 2	Q15018	ABRAXAS2	cell cycle OR cell proliferation;cell organization and biogenesis;protein metabolism;other metabolic processes;stress response;other biological processes	cytosol;cytoskeleton;nucleus;other cell component	cytoskeletal activity;other molecular function	609814	955152	524509	578418	793443	570450	641989	659479	671050	680490	1.43484e+06	1.02228e+06	1.06451e+06	862518	1.17304e+06
BRO1 domain-containing protein BROX	Q5VW32	BROX		other membranes		1.17902e+06	1.42153e+06	1.19702e+06	1.16942e+06	970908	1.44119e+06	1.68154e+06	1.72501e+06	1.63416e+06	2.07142e+06	2.02745e+06	1.50929e+06	1.9987e+06	2.71341e+06	1.72019e+06
BSD domain-containing protein 1	Q9NW68	BSDC1		other cell component		1.32243e+06	1.19769e+06	1.71062e+06	1.01381e+06	5.83122e+06	2.30182e+06	1.20724e+06	2.36755e+06	1.76625e+06	3.48302e+06	2.71105e+06	1.23994e+06	6.67336e+06	1.10236e+06	1.1801e+06
BUB3-interacting and GLEBS motif-containing protein ZNF207	O43670	ZNF207	cell cycle OR cell proliferation;cell organization and biogenesis;signal transduction;other biological processes	cytoskeleton;nucleus;other cell component	cytoskeletal activity;nucleic acid binding activity;other molecular function	2.44913e+06	4.91874e+06	4.80751e+06	4.90211e+06	5.43759e+06	4.86938e+06	5.15939e+06	5.52255e+06	5.85399e+06	4.27603e+06	1.31386e+07	1.1082e+07	1.25335e+07	9.111e+06	8.86856e+06
Bystin	Q13895	BYSL	cell cycle OR cell proliferation;RNA metabolism OR transcription;other metabolic processes;developmental processes;other biological processes	cytosol;nucleus;other cell component	nucleic acid binding activity	1.63495e+06	2.56287e+06	950866	733822	966173	1.18549e+06	1.47433e+06	700868	2.02673e+06	793736	4.43543e+06	2.06332e+06	4.8732e+06	3.14886e+06	4.82488e+06
C-1-tetrahydrofolate synthase, cytoplasmic	P11586	MTHFD1	other metabolic processes;developmental processes	cytosol;mitochondrion	other molecular function	5.87355e+07	7.08473e+07	5.72399e+07	6.28473e+07	6.7154e+07	1.64338e+08	1.74063e+08	1.96268e+08	1.85816e+08	2.20542e+08	1.25698e+08	1.26946e+08	1.32913e+08	1.44994e+08	1.22977e+08
CAAX prenyl protease 1 homolog	O75844	ZMPSTE24	cell organization and biogenesis;protein metabolism;DNA metabolism;other metabolic processes;stress response;transport;developmental processes;signal transduction;other biological processes	other membranes;ER/Golgi;nucleus;other cell component	nucleic acid binding activity;other molecular function	6.88302e+07	5.69706e+07	7.37857e+07	7.7474e+07	6.96645e+07	6.41554e+07	6.52765e+07	7.30214e+07	7.41328e+07	7.16951e+07	5.95595e+07	7.10408e+07	6.55182e+07	7.80618e+07	6.7066e+07
CAAX prenyl protease 2	Q9Y256	RCE1	protein metabolism;other metabolic processes;signal transduction	plasma membrane;other membranes;cytosol;ER/Golgi	other molecular function	4.35489e+06	3.50604e+06	3.60534e+06	3.35754e+06	3.29023e+06	3.05848e+06	3.12193e+06	3.31239e+06	3.45244e+06	3.85482e+06	2.82877e+06	3.72354e+06	3.77242e+06	3.65886e+06	3.23044e+06
CAD protein	P27708	CAD	protein metabolism;other metabolic processes	cytosol;nucleus;other cell component	kinase activity;other molecular function	1.16058e+07	1.63042e+07	1.11396e+07	1.00311e+07	1.48226e+07	1.17336e+07	1.03995e+07	1.12151e+07	1.22898e+07	7.48846e+06	2.22461e+07	1.71905e+07	2.11092e+07	1.73753e+07	2.03912e+07
Cadherin-1	P12830	CDH1	cell adhesion;cell organization and biogenesis;developmental processes;other biological processes	non-structural extracellular;plasma membrane;other membranes;cytoskeleton;ER/Golgi;other cytoplasmic organelle;other cell component	cytoskeletal activity;other molecular function	1.44889e+07	1.0079e+07	1.1597e+07	1.15849e+07	1.35229e+07	1.509e+07	1.10801e+07	1.68408e+07	1.16504e+07	1.1356e+07	1.68391e+07	1.73979e+07	2.03767e+07	1.96176e+07	1.49516e+07
Cadherin-17	Q12864	CDH17	cell adhesion;transport;developmental processes;signal transduction	plasma membrane;other membranes;nucleus;other cell component	signal transduction activity or receptor binding;transporter activity;other molecular function	1.89974e+08	1.60396e+08	2.09833e+08	2.03527e+08	1.83631e+08	2.13833e+08	2.1903e+08	2.1455e+08	2.18415e+08	2.00358e+08	2.14762e+08	2.49705e+08	2.41236e+08	2.56027e+08	2.45685e+08
Cadherin-2	P19022	CDH2	cell adhesion;cell organization and biogenesis;developmental processes;other biological processes	plasma membrane;other membranes;ER/Golgi;other cell component	other molecular function	4.53947e+07	3.46307e+07	4.60552e+07	4.29241e+07	3.70645e+07	3.86675e+07	3.80806e+07	3.78191e+07	3.81876e+07	3.58109e+07	3.16131e+07	4.10133e+07	3.91206e+07	3.52608e+07	3.65504e+07
Calcineurin B homologous protein 1	Q99653	CHP1	cell organization and biogenesis;transport;signal transduction;other biological processes	plasma membrane;other membranes;cytoskeleton;ER/Golgi;nucleus;other cell component	enzyme regulator activity;cytoskeletal activity;other molecular function	6.34246e+07	5.89314e+07	6.90507e+07	7.28012e+07	6.35572e+07	6.87355e+07	7.73546e+07	7.23867e+07	7.08124e+07	8.17542e+07	5.58279e+07	7.61633e+07	6.72035e+07	6.95928e+07	6.47564e+07
Calcium and integrin-binding protein 1	Q99828	CIB1	cell adhesion;cell cycle OR cell proliferation;cell organization and biogenesis;DNA metabolism;other metabolic processes;stress response;developmental processes;signal transduction;other biological processes	plasma membrane;other membranes;cytoskeleton;ER/Golgi;nucleus;other cell component	enzyme regulator activity;other molecular function	2.46467e+06	2.01654e+06	2.66776e+06	3.02246e+06	2.79954e+06	4.10665e+06	2.67212e+06	4.30911e+06	3.96194e+06	4.37322e+06	3.05097e+06	2.62879e+06	4.32367e+06	2.92563e+06	3.59984e+06
Calcium homeostasis endoplasmic reticulum protein	Q8IWX8	CHERP	RNA metabolism OR transcription;other metabolic processes;transport;developmental processes;other biological processes	other membranes;cytosol;ER/Golgi;nucleus;other cell component	other molecular function	3.41244e+06	4826296	2.47796e+06	2.71754e+06	4.47077e+06	1.89892e+06	612921	1.75292e+06	714591	1.25119e+06	6.63631e+06	4.98402e+06	5.93633e+06	5.34901e+06	5.65436e+06
Calcium load-activated calcium channel	Q9UM00	TMCO1	stress response;transport;signal transduction;other biological processes	other membranes;ER/Golgi;other cell component	transporter activity;translation activity	3.81063e+07	31832764	3.23335e+07	3.51701e+07	3.26617e+07	2.9405e+07	2.90311e+07	3.23444e+07	3.42058e+07	3.79807e+07	2.76672e+07	4.16878e+07	3.67413e+07	3.71453e+07	3.33973e+07
Calcium uptake protein 2, mitochondrial	Q8IYU8	MICU2	transport;other biological processes	other membranes;mitochondrion	other molecular function	3.95982e+06	3.35759e+06	4.08647e+06	3.68542e+06	4.346e+06	3.21449e+06	2.70514e+06	2.79742e+06	2.27682e+06	2.19753e+06	2.41442e+06	1.94988e+06	1.48216e+06	2.16389e+06	2.10973e+06
Calcium/calmodulin-dependent protein kinase type II subunit delta	Q13557	CAMK2D	protein metabolism;other metabolic processes;signal transduction;other biological processes	plasma membrane;other membranes;cytosol;ER/Golgi;nucleus;other cell component	cytoskeletal activity;kinase activity;other molecular function	3.89374e+06	9.32303e+06	4.0917e+06	6.06321e+06	5.60859e+06	5.19516e+06	4.95481e+06	5.46015e+06	5.16853e+06	4.09505e+06	7.09141e+06	6.55278e+06	6.55321e+06	7.28217e+06	8.16461e+06
Calcium-binding and coiled-coil domain-containing protein 2	Q13137	CALCOCO2	other metabolic processes;stress response;other biological processes	other membranes;cytosol;cytoskeleton;nucleus;other cytoplasmic organelle;other cell component	other molecular function	696835	974931	933279	922946		4.47214e+06	4.85123e+06	3.34629e+06	3.88665e+06	3.60193e+06	6.96369e+06	6.33036e+06	8.02764e+06	6.96935e+06	6.9373e+06
Calcium-binding mitochondrial carrier protein Aralar2	Q9UJS0	SLC25A13	other metabolic processes;transport;other biological processes	plasma membrane;other membranes;mitochondrion	transporter activity;other molecular function	4.83037e+07	3.46471e+07	4.25596e+07	4.28784e+07	3.43103e+07	3.75126e+07	3.79873e+07	4.64843e+07	5.35318e+07	4.5827e+07	2.94939e+07	3.93462e+07	4.36067e+07	4.65991e+07	4.01478e+07
Calcium-binding mitochondrial carrier protein SCaMC-1	Q6NUK1	SLC25A24	stress response;transport;other biological processes	other membranes;mitochondrion	transporter activity;other molecular function	4.1792e+07	2.76331e+07	4.36817e+07	3.62925e+07	3.46114e+07	3.94358e+07	4.0686e+07	4.269e+07	4.50616e+07	4.44467e+07	2.12139e+07	3.13062e+07	3.24303e+07	4.25285e+07	3.13914e+07
Calcium-binding protein 39	Q9Y376	CAB39	protein metabolism;other metabolic processes;stress response;signal transduction;other biological processes	non-structural extracellular;other membranes;cytosol;cytoskeleton;other cell component	enzyme regulator activity;other molecular function	1.93944e+06	2.93581e+06	2.20145e+06	2.34838e+06	1.42763e+06	2.12823e+06	2.31003e+06	2.74472e+06	2.34988e+06	3.01739e+06	2.52812e+06	3.15781e+06	3.45846e+06	3.68157e+06	3.6041e+06
Calcium-independent phospholipase A2-gamma	Q9NP80	PNPLA8	other metabolic processes;transport;other biological processes	other membranes;mitochondrion;ER/Golgi;other cytoplasmic organelle	other molecular function	376474	403782	102668	289654	346145	379929	471520	305161	306573	471208				66212
Calcium-regulated heat-stable protein 1	Q9Y2V2	CARHSP1	signal transduction;other biological processes	cytosol;other cytoplasmic organelle;other cell component	nucleic acid binding activity;other molecular function	4.30816e+06	7.17979e+06	5.74275e+06	5.7721e+06	7.85164e+06	4.56141e+06	5.34567e+06	4.44907e+06	4.45965e+06	4.28612e+06	3.185e+06	4.27602e+06	2.31551e+06	6.07455e+06	3.77924e+06
Calcium-transporting ATPase type 2C member 1	P98194	ATP2C1	cell adhesion;cell organization and biogenesis;transport;other biological processes	plasma membrane;other membranes;ER/Golgi	transporter activity;other molecular function	1.58904e+07	1.19387e+07	1.446e+07	1.3282e+07	1.23916e+07	1.01654e+07	9.18286e+06	1.08284e+07	9.41436e+06	8.34168e+06	1.17361e+07	1.23258e+07	1.29304e+07	1.28625e+07	1.0687e+07
Calcyclin-binding protein	Q9HB71	CACYBP	developmental processes;other biological processes	cytosol;nucleus;other cell component	cytoskeletal activity;other molecular function	3.67385e+07	5.57701e+07	2.95585e+07	3.39248e+07	4.5623e+07	3.04536e+07	2.91978e+07	3.40549e+07	3.16457e+07	2.74026e+07	5.58781e+07	4.1525e+07	4.42906e+07	4.9461e+07	5.24975e+07
Calmegin	O14967	CLGN	cell organization and biogenesis;protein metabolism;other metabolic processes;stress response;other biological processes	other membranes;ER/Golgi	other molecular function	6.1754e+07	4.48747e+07	6.69508e+07	6.87585e+07	6.29486e+07	5.71596e+07	5.84108e+07	5.65376e+07	6.95315e+07	6.40219e+07	4.45931e+07	4.33986e+07	4.32621e+07	4.76587e+07	4.26593e+07
Calmodulin-3	P0DP25	CALM3	cell cycle OR cell proliferation;cell organization and biogenesis;protein metabolism;other metabolic processes;transport;signal transduction;other biological processes	plasma membrane;other membranes;cytoskeleton;mitochondrion;ER/Golgi;other cell component	signal transduction activity or receptor binding;enzyme regulator activity;cytoskeletal activity;other molecular function	6.83115e+07	1.00202e+08	6.38532e+07	7.16551e+07	8.34575e+07	5.62959e+07	6.54e+07	7.30114e+07	6.52948e+07	6.39572e+07	7.95652e+07	7.04465e+07	6.43985e+07	8.02664e+07	6.6709e+07
Calnexin	P27824	CANX	protein metabolism;other metabolic processes;stress response;transport;other biological processes	plasma membrane;other membranes;ER/Golgi;translational apparatus;other cell component	signal transduction activity or receptor binding;other molecular function	9.02417e+08	7.79546e+08	9.5522e+08	9.88611e+08	9.02695e+08	1.00167e+09	9.65908e+08	9.89566e+08	9.82799e+08	9.6284e+08	7.83791e+08	8.61664e+08	8.3698e+08	7.89067e+08	7.76601e+08
Calpain small subunit 1	P04632	CAPNS1	other biological processes	plasma membrane;other membranes;cytosol;other cell component	other molecular function	5.70442e+06	9.02388e+06	5.08887e+06	6.42343e+06	7.11067e+06	7.03169e+06	6.53718e+06	6.08686e+06	5.86386e+06	5.54764e+06	8.69202e+06	5.6139e+06	6.65017e+06	8.21036e+06	7.48573e+06
Calpain-1 catalytic subunit	P07384	CAPN1	protein metabolism;other metabolic processes;other biological processes	non-structural extracellular;plasma membrane;other membranes;cytosol;mitochondrion;other cytoplasmic organelle;other cell component	other molecular function	1.95041e+06	7.2839e+06	3.84608e+06	4.05226e+06	3.5441e+06	4.16971e+06	2.27516e+06	3.21861e+06	4.43566e+06	3.02131e+06	9.74657e+06	9.47934e+06	9.35449e+06	8.99637e+06	8.39719e+06
Calponin-2	Q99439	CNN2	cell organization and biogenesis;stress response;developmental processes;other biological processes	non-structural extracellular;cytoskeleton;other cell component	cytoskeletal activity;other molecular function	4.23276e+07	2.85478e+07	2.87224e+07	4.3463e+07	2.72514e+07	4.00639e+07	3.71751e+07	2.98704e+07	2.71991e+07	3.46756e+07	5.92067e+07	5.46947e+07	3.75307e+07	3.82257e+07	5.47726e+07
Calponin-3	Q15417	CNN3	cell organization and biogenesis;other biological processes	cytosol;cytoskeleton	cytoskeletal activity;other molecular function	7.54696e+07	7.10844e+07	7.76165e+07	7.36445e+07	7.09119e+07	9.94406e+07	9.86675e+07	8.9621e+07	9.08214e+07	7.94763e+07	1.02264e+08	1.0365e+08	1.05255e+08	9.61271e+07	9.97109e+07
Calreticulin	P27797	CALR	cell organization and biogenesis;protein metabolism;other metabolic processes;stress response;transport;developmental processes;signal transduction;other biological processes	non-structural extracellular;extracellular matrix;plasma membrane;other membranes;cytosol;ER/Golgi;nucleus;other cytoplasmic organelle;other cell component	signal transduction activity or receptor binding;nucleic acid binding activity;other molecular function	2.32241e+09	2.14499e+09	2.48335e+09	2.30207e+09	2.28396e+09	2.52425e+09	2.38807e+09	2.21448e+09	2.25865e+09	2.19266e+09	2.19839e+09	2.14418e+09	2.05992e+09	2.08888e+09	2.20802e+09
Calsyntenin-1	O94985	CLSTN1	cell adhesion;transport;other biological processes	non-structural extracellular;plasma membrane;other membranes;ER/Golgi;nucleus;other cytoplasmic organelle;other cell component	cytoskeletal activity;other molecular function	1.41402e+06	1.34894e+06	1.7097e+06	1.49828e+06	1.84099e+06	1.97052e+06	1.94829e+06	2.50614e+06	2.68723e+06	3.35925e+06	441084	1.31712e+06	2.12917e+06	624932
Calumenin	O43852	CALU		non-structural extracellular;other membranes;cytosol;ER/Golgi;other cell component	other molecular function	5.08562e+08	4.12316e+08	4.94647e+08	4.83999e+08	4.37498e+08	6.12004e+08	5.79857e+08	5.97089e+08	5.65917e+08	5.5677e+08	3.423e+08	3.52298e+08	3.25228e+08	3.57214e+08	3.62987e+08
cAMP-dependent protein kinase catalytic subunit alpha	P17612	PRKACA	cell organization and biogenesis;protein metabolism;RNA metabolism OR transcription;other metabolic processes;stress response;developmental processes;signal transduction;other biological processes	plasma membrane;other membranes;cytosol;cytoskeleton;mitochondrion;nucleus;other cell component	kinase activity;other molecular function	2.08162e+07	1.75876e+07	1.6181e+07	1.66608e+07	1.72151e+07	1.77768e+07	1.79135e+07	1.68633e+07	1.6641e+07	1.2845e+07	1.56474e+07	1.59635e+07	1.55918e+07	1.63566e+07	1.72035e+07
cAMP-dependent protein kinase type I-alpha regulatory subunit	P10644	PRKAR1A	cell cycle OR cell proliferation;cell organization and biogenesis;developmental processes;signal transduction;other biological processes	plasma membrane;other membranes;cytosol;cytoskeleton;other cytoplasmic organelle;other cell component	enzyme regulator activity;other molecular function	3.66722e+06	8629157	5.99292e+06	5.54979e+06	6.35745e+06	5.87889e+06	5.18165e+06	6.36191e+06	5.63443e+06	6.01355e+06	1.06492e+07	8.76937e+06	1.08626e+07	9.57431e+06	1.25246e+07
cAMP-dependent protein kinase type II-alpha regulatory subunit	P13861	PRKAR2A	signal transduction;other biological processes	plasma membrane;other membranes;cytosol;cytoskeleton;other cell component	enzyme regulator activity;other molecular function	1.69162e+08	1.64802e+08	1.60544e+08	1.68864e+08	1.87164e+08	1.55497e+08	1.6089e+08	1.54731e+08	1.62013e+08	1.71476e+08	1.70696e+08	1.68743e+08	1.90418e+08	1.69629e+08	1.60446e+08
cAMP-dependent protein kinase type II-beta regulatory subunit	P31323	PRKAR2B	other metabolic processes;signal transduction;other biological processes	plasma membrane;other membranes;cytosol;cytoskeleton;other cell component	enzyme regulator activity;other molecular function	1.08837e+06	901386	780151	776339	1.62609e+06	1.77794e+06	725191	1.71933e+06	828372	681517	1.16506e+06		1.83098e+06		672212
CAP-Gly domain-containing linker protein 1	P30622	CLIP1	cell cycle OR cell proliferation;cell organization and biogenesis;other biological processes	other membranes;cytosol;cytoskeleton;nucleus;other cell component	cytoskeletal activity;other molecular function	2.106e+06	1.59406e+06	1.68995e+06	1.36981e+06	1.69029e+06	899111	1.3712e+06	1.15515e+06	1.5228e+06				1.05667e+06
CAP-Gly domain-containing linker protein 2	Q9UDT6	CLIP2	cell organization and biogenesis	cytoskeleton;nucleus;other cell component	cytoskeletal activity	2.31502e+06	2.77779e+06	1.70986e+06	2.80898e+06	2.27853e+06					1.05424e+06	3.45626e+06	3.01644e+06	2.69394e+06	3.72802e+06	2.99408e+06
Caprin-1	Q14444	CAPRIN1	other biological processes	cytosol;other cell component		3.25269e+07	3.84703e+07	2.8883e+07	3.09599e+07	3.41119e+07	2.52032e+07	2.6195e+07	3.03476e+07	2.5988e+07	2.34671e+07	5.23672e+07	4.08932e+07	5.47378e+07	4.40902e+07	4.9178e+07
Carbonic anhydrase 2	P00918	CA2	other metabolic processes;transport;signal transduction;other biological processes	plasma membrane;other membranes;cytosol;other cell component	other molecular function	1.70116e+07	3.10217e+07	1.35174e+07	1.57925e+07	2.17149e+07	9.82848e+06	8.33007e+06	9.09396e+06	9.12948e+06	9.31898e+06	1.29105e+07	2.06312e+07	1.12954e+07	1.28219e+07	1.24835e+07
Carbonic anhydrase 4	P22748	CA4	other metabolic processes;transport	non-structural extracellular;plasma membrane;other membranes;ER/Golgi;other cell component	other molecular function	5.85808e+06	4.26324e+06	4.71201e+06	6.00802e+06	4.32806e+06	8.97009e+06	9.96925e+06	9.90778e+06	9.73244e+06	7.92513e+06	1.43092e+07	1.42733e+07	1.43593e+07	1.66221e+07	1.66707e+07
Carbonyl reductase [NADPH] 1	P16152	CBR1	other metabolic processes;other biological processes	cytosol	other molecular function	1.03918e+07	1.44929e+07	8.05141e+06	9.89345e+06	1.28954e+07	6.25359e+06	4.3637e+06	5.11503e+06	6.04253e+06	7.22308e+06	1.05807e+07	5.46491e+06	8.64125e+06	8.71453e+06	8.13058e+06
Carboxypeptidase D	O75976	CPD	protein metabolism;other metabolic processes	non-structural extracellular;plasma membrane;other membranes	other molecular function	2.54607e+08	2.23217e+08	2.7071e+08	2.57708e+08	2.44863e+08	1.52925e+08	1.43355e+08	1.53681e+08	1.46467e+08	1.42069e+08	2.0925e+08	2.24661e+08	2.10383e+08	2.20458e+08	2.14467e+08
Carcinoembryonic antigen-related cell adhesion molecule 1	P13688	CEACAM1	cell adhesion;cell cycle OR cell proliferation;protein metabolism;other metabolic processes;stress response;transport;developmental processes;signal transduction;other biological processes	plasma membrane;other membranes;ER/Golgi;other cell component	transporter activity;cytoskeletal activity;other molecular function	1.79971e+06	1.38596e+06	2.45261e+06	2.40668e+06	2.07162e+06	2.87326e+06	2.82413e+06	2.19224e+06	2.31772e+06	2.5201e+06	3.79374e+06	4.00405e+06	3.66641e+06	4.21413e+06	3.79197e+06
Carnitine O-acetyltransferase	P43155	CRAT	other metabolic processes	other membranes;cytosol;mitochondrion;ER/Golgi;other cytoplasmic organelle	other molecular function	4.1131e+07	3.67735e+07	3.74756e+07	3.61958e+07	3.43505e+07	2.97723e+07	2.79754e+07	2.99394e+07	2.74298e+07	3.37778e+07	1.3853e+07	1.79565e+07	1.29234e+07	1.35219e+07	1.55737e+07
Carnitine O-palmitoyltransferase 1, liver isoform	P50416	CPT1A	other metabolic processes;transport;developmental processes;other biological processes	other membranes;mitochondrion	other molecular function	1.11009e+07	1.04292e+07	1.08927e+07	1.07372e+07	9.8809e+06	2.48234e+06	2.10615e+06	3.26215e+06	1.63032e+06	2.51623e+06	4.94562e+06	4.38502e+06	4.26713e+06	5.58797e+06	5.13734e+06
Carnitine O-palmitoyltransferase 2, mitochondrial	P23786	CPT2	other metabolic processes;transport;developmental processes;other biological processes	other membranes;mitochondrion;nucleus	other molecular function	1.02447e+08	8.91406e+07	1.08441e+08	1.09063e+08	9.72492e+07	9.88171e+07	9.92984e+07	9.07609e+07	9.60962e+07	1.03159e+08	5.31789e+07	6.46274e+07	6.0739e+07	6.41152e+07	6.37781e+07
Cartilage-associated protein	O75718	CRTAP	cell organization and biogenesis;protein metabolism;other metabolic processes;other biological processes	non-structural extracellular;ER/Golgi;other cell component		1.62679e+07	1.7877e+07	1.89458e+07	1.82962e+07	1.8238e+07	2.05147e+07	2.17862e+07	2.66232e+07	2.50497e+07	2.50344e+07	2.03564e+07	2.26532e+07	2.32846e+07	2.10256e+07	2.00944e+07
Casein kinase II subunit alpha	P68400	CSNK2A1	cell-cell signaling;cell cycle OR cell proliferation;protein metabolism;other metabolic processes;signal transduction;other biological processes	plasma membrane;other membranes;cytosol;nucleus;other cell component	kinase activity;other molecular function	4.13955e+06	8.64291e+06	6.25342e+06	4.35762e+06	9.76182e+06	4.10716e+06	4.39433e+06	4.23547e+06	6.02998e+06	5.48254e+06	1.1015e+07	9.63496e+06	9.08678e+06	1.15956e+07	1.09772e+07
Casein kinase II subunit beta	P67870	CSNK2B	cell-cell signaling;cell organization and biogenesis;protein metabolism;other metabolic processes;developmental processes;signal transduction;other biological processes	non-structural extracellular;cytosol;nucleus;other cell component	signal transduction activity or receptor binding;enzyme regulator activity;kinase activity;other molecular function	1.39978e+06	1.96831e+06	1.8472e+06	1.50789e+06	1.21468e+06	1.08929e+06		2.68757e+06	1.161e+06	1.10684e+06	4.44709e+06			748569	1.84109e+06
Cat eye syndrome critical region protein 2	Q9BXF3	CECR2	cell cycle OR cell proliferation;cell organization and biogenesis;DNA metabolism;other metabolic processes;transport;other biological processes	nucleus	other molecular function	106592	236174	78248.3	77769.7	158656	94644.5	84276.4			110185	171245	143531	99899.1	125547	162893
Catalase	P04040	CAT	protein metabolism;other metabolic processes;stress response;developmental processes;other biological processes	non-structural extracellular;plasma membrane;other membranes;cytosol;mitochondrion;ER/Golgi;other cytoplasmic organelle;other cell component	other molecular function	4.06045e+08	3.60633e+08	4.07567e+08	4.09012e+08	3.89875e+08	3.6625e+08	3.63683e+08	3.40025e+08	3.54534e+08	3.67133e+08	2.43946e+08	2.87997e+08	2.86456e+08	2.72491e+08	2.64391e+08
Catechol O-methyltransferase	P21964	COMT	other metabolic processes;stress response;other biological processes	plasma membrane;other membranes;cytosol;other cell component	other molecular function	5.9328e+07	4.26671e+07	5.98629e+07	5.67261e+07	5.04084e+07	5.57858e+07	5.52016e+07	5.953e+07	5.53044e+07	6.085e+07	3.06172e+07	3.11673e+07	3.0856e+07	3.95242e+07	3.83156e+07
Catenin alpha-1	P35221	CTNNA1	cell adhesion;cell organization and biogenesis;stress response;developmental processes;other biological processes	plasma membrane;other membranes;cytosol;cytoskeleton;other cell component	cytoskeletal activity;other molecular function	2.80583e+08	2.41223e+08	2.89336e+08	2.82624e+08	2.59711e+08	2.97682e+08	3.13419e+08	3.01562e+08	2.87757e+08	2.89505e+08	2.70838e+08	2.81802e+08	2.76646e+08	2.76318e+08	2.71933e+08
Catenin alpha-2	P26232	CTNNA2	cell adhesion;cell organization and biogenesis;developmental processes;other biological processes	plasma membrane;other membranes;cytosol;cytoskeleton;nucleus;other cell component	cytoskeletal activity;other molecular function	9.07071e+06	7.42682e+06	7.88194e+06	7.22137e+06	7.49957e+06	7.61627e+06	7.82794e+06	7.70215e+06	8.73942e+06	8.4336e+06	6.15633e+06	7.72576e+06	6.94767e+06	6.858e+06	8.45873e+06
Catenin beta-1	P35222	CTNNB1	cell adhesion;cell-cell signaling;cell cycle OR cell proliferation;cell organization and biogenesis;protein metabolism;other metabolic processes;transport;developmental processes;signal transduction;other biological processes	plasma membrane;other membranes;cytosol;cytoskeleton;nucleus;other cell component	other molecular function	1.97186e+08	1.7067e+08	2.05151e+08	1.9636e+08	1.81761e+08	1.97411e+08	2.01778e+08	1.89917e+08	1.83608e+08	1.93433e+08	1.65614e+08	1.76317e+08	1.69533e+08	1.82986e+08	1.71687e+08
Catenin delta-1	O60716	CTNND1	cell adhesion;cell-cell signaling;cell organization and biogenesis;developmental processes;signal transduction;other biological processes	plasma membrane;other membranes;cytosol;nucleus;other cell component	signal transduction activity or receptor binding;other molecular function	4.00071e+07	3.77852e+07	3.94643e+07	3.84184e+07	3.81523e+07	3.76586e+07	4.04128e+07	4.32828e+07	3.83332e+07	3.70645e+07	5.00076e+07	4.59146e+07	4.80673e+07	4.75658e+07	4.8741e+07
Cathepsin B	P07858	CTSB	protein metabolism;other metabolic processes;developmental processes;other biological processes	non-structural extracellular;plasma membrane;other membranes;other cytoplasmic organelle;other cell component	other molecular function	7.02798e+07	6.03509e+07	6.89232e+07	6.62439e+07	6.72998e+07	3.89497e+07	4.47539e+07	3.76268e+07	3.68978e+07	3.51643e+07	4.31521e+07	3.83588e+07	3.66613e+07	3.93319e+07	4.15398e+07
Cathepsin D	P07339	CTSD	protein metabolism;other metabolic processes;other biological processes	other membranes;other cytoplasmic organelle;other cell component	other molecular function	1.84605e+08	1.47008e+08	1.50719e+08	1.74846e+08	1.63957e+08	1.98996e+08	1.97171e+08	1.95112e+08	1.90503e+08	1.91424e+08	2.17731e+08	2.25973e+08	2.26048e+08	2.27997e+08	2.21642e+08
Cathepsin Z	Q9UBR2	CTSZ	protein metabolism;other metabolic processes;developmental processes;other biological processes	non-structural extracellular;plasma membrane;other membranes;ER/Golgi;other cytoplasmic organelle;other cell component	other molecular function	3.78399e+07	3.34974e+07	3.96576e+07	3.68329e+07	3.2365e+07	2.3071e+07	2.26529e+07	2.04348e+07	2.17431e+07	1.94939e+07	1.94533e+07	1.93595e+07	1.66996e+07	1.67682e+07	1.63375e+07
Cation-dependent mannose-6-phosphate receptor	P20645	M6PR	transport	plasma membrane;other membranes;ER/Golgi;other cytoplasmic organelle;other cell component	other molecular function	5.17167e+07	4.14546e+07	4.13248e+07	4.19877e+07	3.59034e+07	5.52619e+07	4.92922e+07	4.83883e+07	5.97868e+07	6.11647e+07	3.67911e+07	4.10597e+07	4.93536e+07	4.03957e+07	4.20256e+07
Cationic amino acid transporter 2	P52569	SLC7A2	transport	plasma membrane;other membranes;other cell component	transporter activity	2.66566e+06	2.11988e+06	4.28038e+06	5.38262e+06	3.20496e+06	6.10632e+06	4.63621e+06	4.09838e+06	6.6335e+06	5.77903e+06	6.27658e+06	6.82238e+06	4.67138e+06	4.44388e+06	6.18269e+06
Cation-independent mannose-6-phosphate receptor	P11717	IGF2R	protein metabolism;other metabolic processes;transport;developmental processes;signal transduction;other biological processes	plasma membrane;other membranes;ER/Golgi;nucleus;other cytoplasmic organelle;other cell component	kinase activity;other molecular function	5.66829e+07	4.71331e+07	5.32934e+07	5.07529e+07	4.10022e+07	6.142e+07	5.84262e+07	5.99755e+07	6.02495e+07	5.83902e+07	4.29019e+07	4.33258e+07	3.98341e+07	3.67769e+07	3.58469e+07
Caveolae-associated protein 1	Q6NZI2	CAVIN1	RNA metabolism OR transcription;other metabolic processes;transport;other biological processes	plasma membrane;other membranes;cytosol;mitochondrion;ER/Golgi;nucleus;other cell component	nucleic acid binding activity;other molecular function	756720	484500		678276	580503	1.14372e+06	739974	1.05573e+06	880319		835088	829121	665241	796816
Caveolae-associated protein 2	O95810	CAVIN2	cell organization and biogenesis	plasma membrane;other membranes;cytosol;nucleus;other cell component	other molecular function			128381			344520	413264	347447	388506	411316		157522	219653	215489	157604
C-C motif chemokine 20	P78556	CCL20	cell-cell signaling;stress response;signal transduction;other biological processes	non-structural extracellular	signal transduction activity or receptor binding	5.10845e+06	2.81563e+06	4.37951e+06	4.69025e+06	4.04707e+06	4.03456e+06	3.72655e+06	3.87468e+06	3.92805e+06	4.71725e+06	2.70777e+06	2.67918e+06	2.72914e+06	3.41702e+06	3.076e+06
CCA tRNA nucleotidyltransferase 1, mitochondrial	Q96Q11	TRNT1	RNA metabolism OR transcription;other metabolic processes	mitochondrion;nucleus	nucleic acid binding activity;other molecular function	1.47111e+07	1.32103e+07	1.44951e+07	1.40271e+07	1.59512e+07	9.91206e+06	1.04569e+07	1.27255e+07	1.03371e+07	1.18336e+07	1.0113e+07	1.04636e+07	1.07502e+07	1.0217e+07	9.62821e+06
CCAAT/enhancer-binding protein alpha	P49715	CEBPA	cell organization and biogenesis;RNA metabolism OR transcription;other metabolic processes;developmental processes;signal transduction;other biological processes	nucleus;other cell component	nucleic acid binding activity;other molecular function	1.44712e+06	1459279	622911	991431	1.13936e+06	895452	828702	896580	856353	1.16331e+06	1.45669e+06	1.60863e+06		1.5236e+06	1.28985e+06
CCHC-type zinc finger nucleic acid binding protein	P62633	CNBP	DNA metabolism;other metabolic processes;other biological processes	cytosol;ER/Golgi;nucleus;other cell component	nucleic acid binding activity;other molecular function	5.94781e+06	8.95293e+06	4.20717e+06	4.69053e+06	5.95174e+06	4.26989e+06	4.19475e+06	4.84896e+06	3.55331e+06	3.87839e+06	6.36042e+06	5.41157e+06	3.73424e+06	5.13542e+06	6.73091e+06
CCN family member 2	P29279	CCN2	cell adhesion;cell cycle OR cell proliferation;cell organization and biogenesis;DNA metabolism;other metabolic processes;stress response;transport;developmental processes;signal transduction;other biological processes	non-structural extracellular;extracellular matrix;plasma membrane;other membranes;cytosol;ER/Golgi;other cell component	signal transduction activity or receptor binding;other molecular function	3.58244e+06	6.55988e+06	3.7949e+06	5.43444e+06	4.19356e+06	4.45208e+06	4.5148e+06	6.11624e+06	4.1667e+06	3.97621e+06	1.09016e+07	1.0265e+07	9.23061e+06	1.11694e+07	9.11593e+06
CCR4-NOT transcription complex subunit 1	A5YKK6	CNOT1	RNA metabolism OR transcription;other metabolic processes;developmental processes;other biological processes	cytosol;nucleus;other cell component	other molecular function	4.38122e+06	3.66842e+06	2.17587e+06	2.5847e+06	2.93925e+06	3.51485e+06	3.17256e+06	4.96651e+06	4.85871e+06	5.8866e+06	2.33471e+06	5.22021e+06	1.6256e+06	2.17338e+06	4.51908e+06
CCR4-NOT transcription complex subunit 10	Q9H9A5	CNOT10	RNA metabolism OR transcription;other metabolic processes;other biological processes	cytosol;nucleus;other cell component		198228	159579	127503	188291	169429			74418.5	119964	135438	219509	215984	263312	314695	192751
CCR4-NOT transcription complex subunit 11	Q9UKZ1	CNOT11	RNA metabolism OR transcription;other metabolic processes;other biological processes	cytosol;nucleus;other cell component		1.16642e+07	1.24006e+07	1.26874e+07	1.15969e+07	9.86212e+06	8.69862e+06	1.27181e+07	9.53108e+06	7.77076e+06	8.98592e+06	5.74947e+06	6.31321e+06	8.27743e+06	7.05993e+06	9.14825e+06
CCR4-NOT transcription complex subunit 3	O75175	CNOT3	RNA metabolism OR transcription;other metabolic processes;developmental processes;other biological processes	cytosol;nucleus;other cell component		216759	387771	214491	236671	191739	152940	209659	179513	232936	270769	317506	306187	356432	273620	373005
CCR4-NOT transcription complex subunit 7	Q9UIV1	CNOT7	cell organization and biogenesis;RNA metabolism OR transcription;other metabolic processes;stress response;other biological processes	cytosol;nucleus;other cell component	nucleic acid binding activity;other molecular function	1.07051e+06	1.38573e+06	775459	966197	1.31464e+06	757533	751216	1.40628e+06	1.10588e+06		1.60465e+06	1.33441e+06	1.19558e+06	1.34657e+06	1.58195e+06
CCR4-NOT transcription complex subunit 8	Q9UFF9	CNOT8	RNA metabolism OR transcription;other metabolic processes;other biological processes	cytosol;nucleus;other cell component	nucleic acid binding activity;other molecular function	139852	148194	128174	101272	161486	78703	84793.1	122595	95066.8	105047	209853	185921	227334	200019	215756
CCR4-NOT transcription complex subunit 9	Q92600	CNOT9	RNA metabolism OR transcription;other metabolic processes;signal transduction;other biological processes	cytosol;nucleus;other cell component	signal transduction activity or receptor binding;other molecular function	2.30064e+06	3.06242e+06	762041	1.19034e+06	2.39902e+06	2.33997e+06	582307	1.0872e+06	1.09618e+06	2.18334e+06	2.10479e+06	3.75003e+06	2.53365e+06	1.86586e+06	4.06355e+06
CD151 antigen	P48509	CD151	cell adhesion;cell cycle OR cell proliferation;stress response;other biological processes	extracellular matrix;plasma membrane;other membranes;cytosol;other cell component	signal transduction activity or receptor binding	5.92323e+06	6.01995e+06	5.29423e+06	6.03985e+06	5.40649e+06	2.94278e+06	5.05965e+06	2.6702e+06	6.12771e+06	5.74203e+06	1.10222e+07	1.03737e+07	8.08542e+06	9.90729e+06	9.0105e+06
CD166 antigen	Q13740	ALCAM	cell adhesion;cell organization and biogenesis;developmental processes;signal transduction;other biological processes	plasma membrane;other membranes;other cell component	signal transduction activity or receptor binding;other molecular function	2.58289e+07	2.23603e+07	2.61937e+07	2.38369e+07	2.12856e+07	1.38932e+07	1.51353e+07	1.66161e+07	1.41363e+07	1.41078e+07	1.08101e+07	1.07697e+07	9.72958e+06	1.13494e+07	1.1252e+07
CD276 antigen	Q5ZPR3	CD276	signal transduction;other biological processes	plasma membrane;other membranes	signal transduction activity or receptor binding	2.65997e+07	2.08932e+07	2.75669e+07	2.52567e+07	2.44561e+07	2.97474e+07	3.20868e+07	3.15991e+07	2.98107e+07	2.66603e+07	2.47617e+07	2.92949e+07	2.9268e+07	2.57392e+07	2.80883e+07
CD302 antigen	Q8IX05	CD302	transport	plasma membrane;other membranes;other cell component	other molecular function	2.49652e+06	2.03994e+06	2.38156e+06	2.0324e+06	2.00168e+06	2.43795e+06	2.4926e+06	2.45169e+06	1.88641e+06	1.63411e+06	2.33951e+06	2.71014e+06	2.52894e+06	2.97618e+06	2.31951e+06
CD320 antigen	Q9NPF0	CD320	other metabolic processes;transport;signal transduction;other biological processes	plasma membrane;other membranes;ER/Golgi;other cytoplasmic organelle	signal transduction activity or receptor binding;other molecular function	1.11928e+06	718949	1.21951e+06	1.18166e+06	785027	932248	814776	866224	770024	931931	1.64189e+06	1.75696e+06	2.04622e+06	2.15402e+06	2.10517e+06
CD59 glycoprotein	P13987	CD59	stress response;signal transduction;other biological processes	plasma membrane;other membranes;ER/Golgi;other cell component	other molecular function	7.42033e+06	6.39164e+06	8.22819e+06	7.40203e+06	6.94808e+06	7.31164e+06	6.92974e+06	6.45535e+06	6.84018e+06	6.79625e+06	7.23867e+06	8.14772e+06	6.44713e+06	7.87986e+06	8.05741e+06
CD63 antigen	P08962	CD63	cell adhesion;transport;other biological processes	non-structural extracellular;plasma membrane;other membranes;nucleus;other cytoplasmic organelle;other cell component		1.71462e+07	1.5659e+07	1.41001e+07	1.37036e+07	1.35222e+07	4.51511e+07	4.22519e+07	4.02949e+07	4.11036e+07	4.16287e+07	4.70828e+07	4.99517e+07	4.44179e+07	4.47464e+07	4.64475e+07
CD9 antigen	P21926	CD9	cell adhesion;cell organization and biogenesis;stress response;transport;developmental processes;other biological processes	non-structural extracellular;plasma membrane;other membranes;other cell component	signal transduction activity or receptor binding	2.62987e+06	1.52239e+06	2.0161e+06	1.96137e+06	1.70937e+06	1.56723e+06	2.05154e+06	2.16545e+06	1.74722e+06	1.61683e+06	1.46332e+06	1.22666e+06	1.62553e+06	1.4397e+06	1.8235e+06
CD99 antigen	P14209	CD99	cell adhesion;other biological processes	plasma membrane;other membranes;other cell component		9.31144e+06	8.68017e+06	6.21273e+06	6.65071e+06	6.5953e+06	1.01599e+07	7.23974e+06	7.90413e+06	6.66286e+06	7.13176e+06	2.67951e+06	3.15064e+06	1.86554e+06	4.31124e+06	4.836e+06
Cdc42-interacting protein 4	Q15642	TRIP10	cell organization and biogenesis;transport;signal transduction;other biological processes	plasma membrane;cytosol;cytoskeleton;ER/Golgi;nucleus;other cytoplasmic organelle;other cell component	other molecular function	3.903e+06	6.22615e+06	3.39967e+06	3.46228e+06	4.85304e+06	3.33698e+06	3.56354e+06	3.42431e+06	4.21771e+06	4.31776e+06	4.71302e+06	5.16894e+06	5.02475e+06	4.90987e+06	4.47447e+06
CDGSH iron-sulfur domain-containing protein 1	Q9NZ45	CISD1	other biological processes	other membranes;mitochondrion	other molecular function	3.68503e+07	2.53453e+07	3.61832e+07	3.97724e+07	2.85286e+07	2.28502e+07	2.15447e+07	2.43084e+07	2.36084e+07	2.67214e+07	3.65446e+07	3.21774e+07	2.79793e+07	2.86887e+07	2.63303e+07
CDGSH iron-sulfur domain-containing protein 2	Q8N5K1	CISD2	cell organization and biogenesis;other metabolic processes;developmental processes;other biological processes	other membranes;mitochondrion;ER/Golgi;other cell component	other molecular function	1.26898e+07	9893863	1.15436e+07	1.28857e+07	1.03754e+07	9.91809e+06	1.02446e+07	1.2657e+07	1.18335e+07	1.13311e+07	9.85438e+06	1.22433e+07	1.12711e+07	1.1666e+07	1.03877e+07
CDK5 regulatory subunit-associated protein 3	Q96JB5	CDK5RAP3	cell cycle OR cell proliferation;cell organization and biogenesis;protein metabolism;other metabolic processes;stress response;developmental processes;signal transduction;other biological processes	cytosol;cytoskeleton;nucleus;other cell component	other molecular function	1.85042e+07	1.42255e+07	1.63071e+07	1.35026e+07	1.3189e+07	1.51262e+07	1.60986e+07	1.73201e+07	1.63635e+07	1.89959e+07	1.27262e+07	1.42422e+07	1.45956e+07	1.34777e+07	1.26634e+07
CDP-diacylglycerol--inositol 3-phosphatidyltransferase	O14735	CDIPT	other metabolic processes	plasma membrane;other membranes;ER/Golgi	other molecular function	2.82861e+06	2886161	3.73838e+06	3.93292e+06	3.59125e+06	4.11764e+06	3.89677e+06	4.49101e+06	4.56057e+06	4.8278e+06	2.55662e+06	3.62867e+06	3.7852e+06	3.76338e+06	3.11285e+06
Cell adhesion molecule 1	Q9BY67	CADM1	cell adhesion;developmental processes;other biological processes	plasma membrane;other membranes;other cell component	signal transduction activity or receptor binding;other molecular function	1.92279e+07	2.75806e+07	2.04781e+07	1.82388e+07	2.0821e+07	1.86751e+07	2.07914e+07	1.76234e+07	1.91269e+07	1.87381e+07	2.38983e+07	2.23777e+07	1.82334e+07	2.01918e+07	2.49427e+07
Cell cycle and apoptosis regulator protein 2	Q8N163	CCAR2	cell-cell signaling;cell cycle OR cell proliferation;cell organization and biogenesis;RNA metabolism OR transcription;other metabolic processes;stress response;signal transduction;other biological processes	cytoskeleton;mitochondrion;nucleus;other cell component	enzyme regulator activity;other molecular function	3.30868e+07	3.53798e+07	2.5765e+07	2.81112e+07	3.39271e+07	2.66447e+07	2.69478e+07	2.67002e+07	2.64492e+07	2.72695e+07	4.87319e+07	5.18618e+07	4.77088e+07	3.9725e+07	4.6494e+07
Cell cycle checkpoint control protein RAD9A	Q99638	RAD9A	cell cycle OR cell proliferation;DNA metabolism;other metabolic processes;stress response;signal transduction;other biological processes	nucleus;other cell component	other molecular function	155748	270964	179712	167335	239965	79393.3	111990	186504	174003	100943	350189	343585	361070	316038	325374
Cell cycle control protein 50A	Q9NV96	TMEM30A	cell organization and biogenesis;transport;other biological processes	plasma membrane;other membranes;ER/Golgi;other cytoplasmic organelle;other cell component	transporter activity	1.50727e+06	1.29926e+06	1.37131e+06	1.35351e+06	1.23612e+06	1.61987e+06	1.5807e+06	1.49161e+06	1.5001e+06	1.45157e+06	1.60938e+06	1.85468e+06	1.77289e+06	1.78456e+06	1.70463e+06
Cell cycle progression protein 1	Q9ULG6	CCPG1	cell cycle OR cell proliferation;other biological processes	other membranes		1.46515e+06	1.40427e+06	1.35076e+06	1.56334e+06	1.21207e+06	1.15089e+06	971927	1.19064e+06	1.34869e+06	1.27005e+06	2.25969e+06	2.70557e+06	2.51954e+06	2.53765e+06	1.98095e+06
Cell division control protein 42 homolog	P60953	CDC42	cell-cell signaling;cell organization and biogenesis;protein metabolism;other metabolic processes;stress response;transport;developmental processes;signal transduction;other biological processes	plasma membrane;other membranes;cytosol;cytoskeleton;ER/Golgi;other cytoplasmic organelle;other cell component	signal transduction activity or receptor binding;other molecular function	1.01973e+08	7.43693e+07	8.99724e+07	9.32508e+07	9.25277e+07	8.92137e+07	8.56338e+07	8.4001e+07	8.33394e+07	1.34785e+08	9.10333e+07	8.36759e+07	8.87496e+07	9.37263e+07	9.39754e+07
Cell division cycle 5-like protein	Q99459	CDC5L	cell cycle OR cell proliferation;DNA metabolism;RNA metabolism OR transcription;other metabolic processes;stress response;signal transduction;other biological processes	nucleus;other cell component	nucleic acid binding activity;other molecular function	2.09411e+07	2.19547e+07	1.52493e+07	1.85869e+07	1.89707e+07	1.92237e+07	1.9318e+07	2.06251e+07	2.01962e+07	2.12242e+07	2.00395e+07	2.0154e+07	1.73688e+07	1.86162e+07	1.84847e+07
Cell division cycle and apoptosis regulator protein 1	Q8IX12	CCAR1	cell cycle OR cell proliferation;other biological processes	nucleus;other cell component	nucleic acid binding activity;other molecular function	3.74566e+06	3.89059e+06	3.57048e+06	3.07633e+06	3.91448e+06	3.9311e+06	3.91651e+06	3.25458e+06	3.35406e+06	1.73782e+06	7.08444e+06	5.95244e+06	5.71808e+06	5.69472e+06	5.97587e+06
Cell growth-regulating nucleolar protein	Q9NX58	LYAR	RNA metabolism OR transcription;other metabolic processes;stress response;developmental processes;other biological processes	nucleus;other cell component	nucleic acid binding activity;other molecular function	1.38265e+06	2.54103e+06	335058	1.73577e+06	2.7164e+06	748515	306886	860372	604055	944233	4.15779e+06	3.08979e+06	3.41794e+06	4.07194e+06	3.58928e+06
Cell surface glycoprotein MUC18	P43121	MCAM	cell adhesion;stress response;developmental processes;other biological processes	non-structural extracellular;plasma membrane;other membranes;nucleus		1.18121e+06	1.45313e+06		660710	689747					7.88432e+06	1.40267e+06	1.15595e+06	915443	910603	1.29948e+06
Cell surface hyaluronidase	Q9UHN6	CEMIP2	other metabolic processes;developmental processes;other biological processes	plasma membrane;other membranes;other cell component	other molecular function	2.83684e+07	2.1694e+07	2.72383e+07	3.17379e+07	1.90438e+07	2.89279e+07	2.76337e+07	2.8652e+07	2.87525e+07	3.23196e+07	3.31012e+07	4.0729e+07	3.16979e+07	3.65595e+07	3.52737e+07
Centromere protein F	P49454	CENPF	cell cycle OR cell proliferation;cell organization and biogenesis;DNA metabolism;other metabolic processes;transport;developmental processes;signal transduction;other biological processes	cytosol;cytoskeleton;nucleus;other cell component	cytoskeletal activity;other molecular function	2.67189e+07	3.71329e+07	2.8477e+07	2.97213e+07	3.17604e+07	4.12086e+07	3.54737e+07	3.24977e+07	3.54267e+07	3.2705e+07	5.45006e+07	4.953e+07	5.39098e+07	5.36742e+07	5.05474e+07
Centromere/kinetochore protein zw10 homolog	O43264	ZW10	cell cycle OR cell proliferation;cell organization and biogenesis;transport;signal transduction;other biological processes	other membranes;cytosol;cytoskeleton;ER/Golgi;nucleus;other cell component	nucleic acid binding activity	1.31228e+07	2.07915e+07	2.02678e+07	1.75818e+07	1.27361e+07	2.6912e+07	1.48176e+07	2.97457e+07	2.71209e+07	2.25137e+07	1.78633e+07	1.99262e+07	2.04182e+07	3.12512e+07	2.48562e+07
Centrosomal protein of 131 kDa	Q9UPN4	CEP131	cell cycle OR cell proliferation;cell organization and biogenesis;transport;other biological processes	non-structural extracellular;cytosol;cytoskeleton;other cell component	other molecular function	194490	185205	205804	238211	135768	146053	173707	141286	105070	174146	232568	157756	173834	139624	186919
Centrosomal protein of 170 kDa	Q5SW79	CEP170		cytosol;cytoskeleton;other cell component		1.02893e+06	1.26814e+06	1.21912e+06	1.14141e+06	511421	428950	929925	760284	600301	983593	1.07767e+06	1.00423e+06	1.38812e+06	4.16749e+06	571753
Ceramide synthase 2	Q96G23	CERS2	other metabolic processes;other biological processes	other membranes;ER/Golgi	nucleic acid binding activity;other molecular function	2.13528e+07	1.74902e+07	2.37096e+07	2.57176e+07	2.09781e+07	2.24227e+07	2.31687e+07	2.6655e+07	2.64933e+07	2.64005e+07	2.40094e+07	2.7851e+07	2.66858e+07	2.60694e+07	2.47639e+07
Ceramide synthase 6	Q6ZMG9	CERS6	other metabolic processes;stress response	other membranes;ER/Golgi	nucleic acid binding activity;other molecular function	9.25867e+06	7.53602e+06	7.31215e+06	8.28257e+06	5.00681e+06	4.48829e+06	6.9627e+06	5.3246e+06	8.06434e+06	9.58423e+06	4.28933e+06	8.86368e+06	6.62005e+06	5.29319e+06	7.88235e+06
Cerebellar degeneration-related protein 2	Q01850	CDR2		other cell component		1.66088e+06	199577	2.48801e+06	2.37136e+06	1.411e+06	2.1212e+06	1.85755e+06	1.92484e+06	1.75667e+06	1.08765e+06	1.69401e+06	2.36044e+06	1.26245e+06	1.26027e+06	515815
Ceroid-lipofuscinosis neuronal protein 6	Q9NWW5	CLN6	cell organization and biogenesis;protein metabolism;other metabolic processes;other biological processes	other membranes;ER/Golgi;nucleus;other cytoplasmic organelle;other cell component	other molecular function	790748	525379	1.265e+06	607704	1.18681e+06	1.35632e+06	1.19114e+06	197571	1.69896e+06	300275	2.16559e+06	2.36981e+06	1.70844e+06	2.01225e+06	2.27432e+06
cGMP-inhibited 3',5'-cyclic phosphodiesterase A	Q14432	PDE3A	other metabolic processes;signal transduction;other biological processes	other membranes;cytosol	other molecular function	1.44117e+06	1.59173e+06	1.20268e+06	1.21417e+06	1.41739e+06	797872	1.0135e+06	873396	1.09084e+06	1.19957e+06	2.05803e+06	2.02172e+06	1.98975e+06	1.81836e+06	1.68639e+06
Charged multivesicular body protein 2b	Q9UQN3	CHMP2B	cell cycle OR cell proliferation;cell organization and biogenesis;protein metabolism;other metabolic processes;stress response;transport;other biological processes	plasma membrane;other membranes;cytosol;cytoskeleton;nucleus;other cytoplasmic organelle;other cell component	other molecular function	4.42498e+06	5494790	4.36708e+06	4.21462e+06	4.80431e+06	4.33923e+06	4.42964e+06	3.96972e+06	3.86897e+06	4.60751e+06	5.88209e+06	5.38158e+06	5.28979e+06	4.88987e+06	4.96246e+06
Charged multivesicular body protein 4a	Q9BY43	CHMP4A	cell cycle OR cell proliferation;cell organization and biogenesis;protein metabolism;other metabolic processes;stress response;transport;other biological processes	plasma membrane;other membranes;cytosol;cytoskeleton;nucleus;other cytoplasmic organelle;other cell component	other molecular function	3.31624e+06	5.47862e+06	3.2089e+06	3.37132e+06	3.69553e+06	3.08253e+06	2.04405e+06	2.86077e+06	2.65019e+06	2.6457e+06	5.33936e+06	4.65719e+06	4.67136e+06	4.96893e+06	4.70134e+06
Charged multivesicular body protein 4b	Q9H444	CHMP4B	cell cycle OR cell proliferation;cell organization and biogenesis;protein metabolism;other metabolic processes;stress response;transport;other biological processes	plasma membrane;other membranes;cytosol;cytoskeleton;nucleus;other cytoplasmic organelle;other cell component	other molecular function	6.2691e+06	8.15903e+06	4.87464e+06	5.87337e+06	6.92329e+06	4.65212e+06	5.61855e+06	5.78204e+06	5.36884e+06	5.65247e+06	7.68284e+06	6.54044e+06	5.42848e+06	6.83479e+06	6.60228e+06
Charged multivesicular body protein 5	Q9NZZ3	CHMP5	cell cycle OR cell proliferation;cell organization and biogenesis;protein metabolism;other metabolic processes;stress response;transport;other biological processes	plasma membrane;other membranes;cytosol;cytoskeleton;nucleus;other cytoplasmic organelle;other cell component		1.13187e+06	1.29807e+06	1.12335e+06	1.3064e+06	1.32175e+06	1.52853e+06	2.08353e+06	2.02677e+06	1.74459e+06	2.10364e+06	2.46268e+06	2.01788e+06	1.96438e+06	1.70484e+06	2.19652e+06
Charged multivesicular body protein 6	Q96FZ7	CHMP6	cell cycle OR cell proliferation;cell organization and biogenesis;protein metabolism;other metabolic processes;stress response;transport;other biological processes	plasma membrane;other membranes;cytosol;cytoskeleton;nucleus;other cytoplasmic organelle;other cell component	other molecular function	1.9467e+06	689157	2.86478e+06	1.78247e+06	2.52371e+06	2.31207e+06	3.04723e+06	2.36236e+06	2.06586e+06	2.59636e+06	2.25365e+06	2.26233e+06	2.70006e+06	2.71127e+06	2.72757e+06
Chitinase domain-containing protein 1	Q9BWS9	CHID1	other metabolic processes;stress response;other biological processes	non-structural extracellular;ER/Golgi;other cytoplasmic organelle	other molecular function	1.22357e+07	17214952	1.1109e+07	1.98456e+07	1.19354e+07	2.055e+07	2.23959e+07	2.30123e+07	2.0021e+07	2.44557e+07	1.46035e+07	1.65846e+07	1.63642e+07	1.79275e+07	1.88331e+07
Chitobiosyldiphosphodolichol beta-mannosyltransferase	Q9BT22	ALG1	protein metabolism;other metabolic processes	other membranes;ER/Golgi	other molecular function	1.29071e+07	1.17294e+07	1.34312e+07	1.25987e+07	1.29688e+07	7.86746e+06	8.62326e+06	9.51706e+06	8.55495e+06	8.07414e+06	9.36189e+06	1.1705e+07	1.16295e+07	1.12941e+07	1.09955e+07
Chloride channel CLIC-like protein 1	Q96S66	CLCC1	transport	other membranes;ER/Golgi;nucleus;other cell component	transporter activity	3.39654e+07	2.80384e+07	3.30036e+07	3.11365e+07	2.83428e+07	1.8495e+07	1.95911e+07	2.07953e+07	2.03247e+07	1.88317e+07	2.62753e+07	2.57029e+07	2.56881e+07	2.68787e+07	2.6339e+07
Chloride channel protein 2	P51788	CLCN2	transport;developmental processes;other biological processes	plasma membrane;other membranes;other cell component	transporter activity	496017	310585	250562	411411	286073	95226.7	123906	50971.8	122345	176127	220011	269667	187224	293471	175455
Chloride intracellular channel protein 1	O00299	CLIC1	other metabolic processes;transport;signal transduction;other biological processes	non-structural extracellular;plasma membrane;other membranes;mitochondrion;nucleus;other cell component	transporter activity	6.76996e+07	1.07729e+08	6.81106e+07	7.8345e+07	9.61363e+07	6.64103e+07	6.80577e+07	6.99346e+07	7.35842e+07	6.25875e+07	9.4069e+07	7.98201e+07	8.12093e+07	9.29346e+07	8.91504e+07
Chloride intracellular channel protein 4	Q9Y696	CLIC4	transport;developmental processes;other biological processes	plasma membrane;other membranes;cytosol;cytoskeleton;mitochondrion;nucleus;other cell component	transporter activity	2.67369e+06	7784204	6.15209e+06	5.04258e+06	6.12514e+06	1.13062e+07	1.05681e+07	1.10833e+07	1.0489e+07	5.50189e+06	5.9173e+06	5.73265e+06	1.16275e+07	2.91671e+06	4.94864e+06
Choline dehydrogenase, mitochondrial	Q8NE62	CHDH	other metabolic processes	other membranes;mitochondrion	other molecular function	1.52152e+07	1.12954e+07	1.34639e+07	1.51293e+07	1.20421e+07	1.04254e+07	1.15198e+07	1.07299e+07	1.09191e+07	9.68256e+06	1.01674e+07	8.3126e+06	1.02304e+07	8.9773e+06	8.77506e+06
Choline transporter-like protein 1	Q8WWI5	SLC44A1	other metabolic processes;transport	plasma membrane;other membranes;cytosol;mitochondrion;nucleus	transporter activity	4.30537e+06	5.69775e+06	6.02621e+06	5.19327e+06	4.27254e+06	7.22593e+06	6.73011e+06	6.94185e+06	6.79082e+06	7.37814e+06	4.83257e+06	5.25298e+06	6.34996e+06	6.97611e+06	6.56849e+06
Choline transporter-like protein 3	Q8N4M1	SLC44A3	other metabolic processes;transport	plasma membrane;other membranes	transporter activity	8.55818e+06	7159881	8.56926e+06	7.82067e+06	7.53975e+06	7.1938e+06	7.80331e+06	6.77357e+06	7.39386e+06	6.46377e+06	5.74239e+06	3.37259e+06	2.9095e+06	3.05374e+06	5.3117e+06
Choline-phosphate cytidylyltransferase A	P49585	PCYT1A	other metabolic processes	plasma membrane;other membranes;cytosol;ER/Golgi;nucleus;other cell component	other molecular function	1.0321e+07	10363416	1.3058e+07	1.21629e+07	1.27052e+07	2.56793e+07	2.53083e+07	1.84375e+07	2.62291e+07	2.55177e+07	1.16059e+07	6.30503e+06	7.18785e+06	8.65167e+06	6.75638e+06
Chromatin assembly factor 1 subunit B	Q13112	CHAF1B	cell cycle OR cell proliferation;cell organization and biogenesis;DNA metabolism;other metabolic processes;stress response	nucleus;other cell component	other molecular function	489216	929102	517459	581669	1.05546e+06	581122	519282	516610	470063	481549	1.34853e+06	1.07429e+06	1.19783e+06	1.07772e+06	945209
Chromatin target of PRMT1 protein	Q9Y3Y2	CHTOP	other metabolic processes;transport;developmental processes;other biological processes	nucleus;other cell component	nucleic acid binding activity	2.81987e+06	4.04178e+06	2.38192e+06	2.74596e+06	2.83037e+06	2.95347e+06	2.86847e+06	2.93442e+06	2.8842e+06	2.8405e+06	6.82914e+06	5.40241e+06	6.78664e+06	5.15084e+06	6.09705e+06
Chromobox protein homolog 1	P83916	CBX1	cell organization and biogenesis;stress response;other biological processes	cytoskeleton;nucleus;other cell component	other molecular function	8.85639e+06	1.33744e+07	1.0944e+07	1.2981e+07	1.29234e+07	1.28807e+07	1.22686e+07	1.2161e+07	1.17248e+07	1.2494e+07	1.87282e+07	1.77109e+07	1.68633e+07	1.41295e+07	2.01677e+07
Chromobox protein homolog 2	Q14781	CBX2	cell organization and biogenesis;developmental processes;other biological processes	nucleus;other cell component	nucleic acid binding activity;other molecular function	91895.4	51413.4	51035.1	67206.1	56839.9	42964.3	78651.9	73682.3	65151	75533.9	94280.7	84895.1	89512.4	60902.5	62639.4
Chromobox protein homolog 3	Q13185	CBX3	cell organization and biogenesis;stress response;other biological processes	other membranes;cytoskeleton;nucleus;other cell component	other molecular function	5.65431e+07	7.39535e+07	5.77605e+07	6.05428e+07	6.7225e+07	5.1962e+07	5.16399e+07	4.58606e+07	5.07048e+07	4.65141e+07	1.10175e+08	9.71047e+07	1.05324e+08	8.55882e+07	9.78034e+07
Chromobox protein homolog 5	P45973	CBX5	cell organization and biogenesis;stress response;other biological processes	nucleus;other cell component	other molecular function	6.03226e+06	9.44804e+06	9.70795e+06	1.35894e+07	1.56454e+07	1.36795e+07	1.37427e+07	1.18848e+07	1.34565e+07	1.19227e+07	2.62939e+07	2.16844e+07	2.43345e+07	2.05674e+07	2.60989e+07
Chromodomain-helicase-DNA-binding protein 4	Q14839	CHD4	cell organization and biogenesis;protein metabolism;other metabolic processes;other biological processes	cytoskeleton;nucleus;other cell component	nucleic acid binding activity;other molecular function	1.75647e+07	2.22508e+07	1.35475e+07	1.51567e+07	1.76748e+07	1.52647e+07	9.68781e+06	1.39509e+07	1.11682e+07	9.25833e+06	2.97089e+07	2.28142e+07	2.45481e+07	2.6551e+07	3.0219e+07
Chromodomain-helicase-DNA-binding protein 7	Q9P2D1	CHD7	cell organization and biogenesis;RNA metabolism OR transcription;other metabolic processes;developmental processes;other biological processes	nucleus	nucleic acid binding activity;other molecular function	91162.3	82944.4	57316.8	54815.8	73490.4	41951.4	45560.8	65091.3	44842.7	71093.6	53509.2	81793.3	60147	51513.4	66189.7
Chromosome-associated kinesin KIF4A	O95239	KIF4A	cell cycle OR cell proliferation;cell organization and biogenesis;transport	cytosol;cytoskeleton;nucleus;other cell component	cytoskeletal activity;nucleic acid binding activity;other molecular function		476194	212352	299285	621509	342167	313113	299750	382965	500287	747368	578662	572148	629493	631920
Cilia- and flagella-associated protein 20	Q9Y6A4	CFAP20	cell organization and biogenesis;protein metabolism;other metabolic processes;developmental processes;other biological processes	cytoskeleton;nucleus;other cell component		974376	1.03179e+06		1.15585e+06	1.15546e+06	1.01743e+06	1.08331e+06	1.36519e+06	1.30977e+06		1.43053e+06	1.4551e+06	1.32894e+06	1.42603e+06
Cingulin	Q9P2M7	CGN		plasma membrane;other membranes;cytoskeleton;other cell component	cytoskeletal activity	2.43934e+07	2.09693e+07	2.33465e+07	2.24886e+07	1.94399e+07	1.70747e+07	1.64553e+07	1.52117e+07	1.89785e+07	1.81814e+07	1.83239e+07	1.90649e+07	1.93559e+07	1.47316e+07	1.73176e+07
Cingulin-like protein 1	Q0VF96	CGNL1	cell organization and biogenesis;other biological processes	cytoskeleton;other cell component		9.16914e+06	8.97983e+06	1.21312e+07	1.29727e+07	1.07738e+07	8.19082e+06	9.23638e+06	8.6742e+06	8.28782e+06	1.06838e+07	6.06286e+06	7.08931e+06	6.73291e+06	5.37313e+06	7.30014e+06
Citramalyl-CoA lyase, mitochondrial	Q8N0X4	CLYBL	cell organization and biogenesis;other biological processes	mitochondrion	other molecular function	1.85932e+06	991277	1.42581e+06	1.33401e+06	1.0919e+06	1.40682e+06	1.2726e+06	1.62577e+06	1.07125e+06	1.5696e+06
Citrate synthase, mitochondrial	O75390	CS	other metabolic processes	mitochondrion	other molecular function	3.94446e+08	3.352e+08	3.91672e+08	3.94626e+08	3.70251e+08	3.48608e+08	3.74265e+08	3.58549e+08	3.38744e+08	3.79459e+08	2.4171e+08	2.83945e+08	2.80802e+08	2.63836e+08	2.84591e+08
C-Jun-amino-terminal kinase-interacting protein 4	O60271	SPAG9	transport;other biological processes	other membranes;cytosol;cytoskeleton;other cytoplasmic organelle;other cell component	cytoskeletal activity;other molecular function	4.43087e+06	6.19487e+06	3.85988e+06	5.87169e+06	5.09697e+06	3.03069e+06	5.82804e+06	4.494e+06	3.83658e+06	2.6994e+06	1.20458e+07	9.94097e+06	9.45631e+06	1.06103e+07	1.20189e+07
CKLF-like MARVEL transmembrane domain-containing protein 8	Q8IZV2	CMTM8	developmental processes;signal transduction;other biological processes	non-structural extracellular;other membranes;nucleus;other cell component	signal transduction activity or receptor binding;other molecular function	1.82009e+06	1.12435e+06	1.92581e+06	1.98747e+06	1.09899e+06	2.1601e+06	1.55024e+06	2.29525e+06	1.51445e+06	2.22434e+06	1.77312e+06	2.30938e+06	2.40105e+06	2.52733e+06	2.36178e+06
Clarin-3	Q8NCR9	CLRN3		other membranes		7.71785e+06	6.42016e+06	6.46955e+06	9.71311e+06	7.575e+06	5.51827e+06	6.62637e+06	7.21331e+06	7.30426e+06	7.15036e+06	1.00034e+07	1.02815e+07	9.88461e+06	1.15929e+07	1.07091e+07
Clathrin heavy chain 1	Q00610	CLTC	cell cycle OR cell proliferation;cell organization and biogenesis;other metabolic processes;transport;other biological processes	plasma membrane;other membranes;cytosol;cytoskeleton;ER/Golgi;other cytoplasmic organelle;other cell component	signal transduction activity or receptor binding;nucleic acid binding activity;other molecular function	1.72137e+09	1.53332e+09	1.70055e+09	1.64326e+09	1.55614e+09	1.66901e+09	1.68028e+09	1.71401e+09	1.65993e+09	1.65361e+09	1.69768e+09	1.7981e+09	1.86461e+09	1.76453e+09	1.80458e+09
Clathrin interactor 1	Q14677	CLINT1	transport	plasma membrane;other membranes;cytosol;ER/Golgi;nucleus;other cytoplasmic organelle;other cell component	other molecular function	7.24035e+07	5.63895e+07	6.23154e+07	6.29737e+07	6.03689e+07	5.44816e+07	5.13728e+07	5.18535e+07	5.117e+07	5.05783e+07	5.28447e+07	5.52176e+07	5.7732e+07	5.17474e+07	4.63868e+07
Clathrin light chain B	P09497	CLTB	cell organization and biogenesis;transport	plasma membrane;other membranes;cytosol;ER/Golgi;other cell component	other molecular function	2.83956e+06	3217742	2.84668e+06	3.15333e+06	2.81128e+06	2.29185e+06	1.0186e+06	2.75754e+06	2.15778e+06	2.9049e+06	1.14743e+06		2.0426e+06	837893	1.06457e+06
Claudin domain-containing protein 1	Q9NY35	CLDND1		plasma membrane;other membranes		1.20402e+06	1207208	1.24029e+06	986457	1.25377e+06	854590	874086	901504	746591	873644			831247	1.07355e+06	1.4347e+06
Claudin-1	O95832	CLDN1	cell adhesion;cell organization and biogenesis;stress response;transport;developmental processes;other biological processes	plasma membrane;other membranes;other cell component	other molecular function	4.61937e+06	3.19316e+06	4.02284e+06	7.59845e+06	3.71838e+06	1.58005e+07	5.33713e+06	5.66142e+06	1.5459e+07	5.46869e+06	6.93039e+06	2.73427e+07	7.29666e+06	6.7029e+06	8.04227e+06
Claudin-4	O14493	CLDN4	cell adhesion;cell organization and biogenesis;transport;other biological processes	plasma membrane;other membranes;other cell component	transporter activity;other molecular function		254809	235382	270936		348709	508732	386805	608298	768617	551791	542723	533006	639701	571832
Claudin-6	P56747	CLDN6	cell adhesion;cell organization and biogenesis;other biological processes	plasma membrane;other membranes;other cell component	other molecular function	3.41261e+06	2.04268e+06	3.13797e+06	1.4714e+06		5.11887e+06	3.93288e+06	3.91559e+06	3.48572e+06	5.87049e+06	6.51848e+06	6.60794e+06	5.22037e+06	7.47739e+06	7.71293e+06
Cleavage and polyadenylation specificity factor subunit 1	Q10570	CPSF1	RNA metabolism OR transcription;other metabolic processes	nucleus	nucleic acid binding activity;other molecular function	7.64519e+06	7.73601e+06	8.70572e+06	8.3499e+06	9.54987e+06	6.9594e+06	1.07247e+07	6.48541e+06	7.58045e+06	8.80194e+06	1.27105e+07	1.36815e+07	1.34298e+07	1.2044e+07	1.1959e+07
Cleavage and polyadenylation specificity factor subunit 2	Q9P2I0	CPSF2	RNA metabolism OR transcription;other metabolic processes	nucleus	nucleic acid binding activity	4.76585e+06	1.97829e+06	1.87973e+06	2.0554e+06	2.54426e+06	2.30474e+06	1.66599e+06	2.53289e+06	2.30415e+06	1.42984e+06	3.5549e+06	1.70132e+06	2.7531e+06	2.78184e+06	2.66886e+06
Cleavage and polyadenylation specificity factor subunit 3	Q9UKF6	CPSF3	RNA metabolism OR transcription;other metabolic processes;other biological processes	nucleus	nucleic acid binding activity;other molecular function	2.88358e+06	5847081	5.93809e+06	2.09915e+06	4.62476e+06	3.91918e+06	5.05157e+06	5.03485e+06	5.39525e+06	5.69354e+06	9.35209e+06	3.41797e+06	9.16387e+06	6.71348e+06	7.4587e+06
Cleavage and polyadenylation specificity factor subunit 5	O43809	NUDT21	cell organization and biogenesis;RNA metabolism OR transcription;other metabolic processes;other biological processes	cytoskeleton;nucleus;other cell component	nucleic acid binding activity;other molecular function	8.38418e+06	1.13284e+07	9.37547e+06	9.588e+06	9.87272e+06	9.04407e+06	7.34552e+06	9.63919e+06	1.022e+07	1.08663e+07	1.27487e+07	1.49044e+07	1.37018e+07	1.20348e+07	1.4995e+07
Cleavage and polyadenylation specificity factor subunit 6	Q16630	CPSF6	cell organization and biogenesis;RNA metabolism OR transcription;other metabolic processes;other biological processes	nucleus;other cell component	translation activity;nucleic acid binding activity;other molecular function	1.60522e+07	1.85361e+07	1.47276e+07	1.4914e+07	1.59511e+07	1.4647e+07	1.46756e+07	1.63765e+07	1.57248e+07	1.50679e+07	2.83694e+07	2.48561e+07	2.72793e+07	2.54644e+07	2.74884e+07
Cleavage and polyadenylation specificity factor subunit 7	Q8N684	CPSF7	cell organization and biogenesis;RNA metabolism OR transcription;other metabolic processes;other biological processes	nucleus;other cell component	nucleic acid binding activity	6.76839e+06	4.68185e+06	5.36872e+06	6.14511e+06	7.95348e+06	5.84741e+06	5.8383e+06	7.30556e+06	6.17753e+06	1.34221e+07	7.41925e+06	8.76182e+06	9.83505e+06	6.6835e+06	6.99819e+06
Cleavage stimulation factor subunit 1	Q05048	CSTF1	RNA metabolism OR transcription;other metabolic processes	nucleus		7.82613e+06	6.71657e+06	7.75545e+06	6.77713e+06	4.2942e+06	6.61402e+06	6.60502e+06	7.35607e+06	5.25757e+06	5.04783e+06	6.39461e+06	6.26306e+06	8.21057e+06	8.02856e+06	5.24036e+06
Cleavage stimulation factor subunit 2	P33240	CSTF2	RNA metabolism OR transcription;other metabolic processes;other biological processes	nucleus	nucleic acid binding activity	1.12445e+07	1.14143e+07	1.22677e+07	1.1678e+07	1.18491e+07	1.27845e+07	1.25588e+07	1.31114e+07	1.44922e+07	1.27831e+07	1.54324e+07	1.37579e+07	1.39554e+07	1.28529e+07	1.43732e+07
Cleavage stimulation factor subunit 3	Q12996	CSTF3	RNA metabolism OR transcription;other metabolic processes	nucleus	nucleic acid binding activity	1.04258e+07	8.9761e+06	1.16749e+07	1.20867e+07	1.03545e+07	8.29583e+06	1.22086e+07	9.43238e+06	1.01142e+07	1.1031e+07	1.00177e+07	1.05082e+07	9.76979e+06	9.0856e+06	1.13758e+07
Cleft lip and palate transmembrane protein 1	O96005	CLPTM1	other biological processes	plasma membrane;other membranes		6.25567e+07	4.80613e+07	5.64147e+07	5.7754e+07	4.95421e+07	4.51882e+07	4.65345e+07	5.3836e+07	5.54539e+07	5.40459e+07	5.16477e+07	5.81399e+07	5.0701e+07	5.21857e+07	4.96388e+07
Cleft lip and palate transmembrane protein 1-like protein	Q96KA5	CLPTM1L	other biological processes	other membranes		4.72274e+06	3.41811e+06	4.59744e+06	4.03765e+06	3.93609e+06	3.4639e+06	3.37113e+06	3.57198e+06	3.91529e+06	5.5756e+06	3.49117e+06	2.25418e+06	3.96093e+06	3.48156e+06	4.06297e+06
CLIP-associating protein 1	Q7Z460	CLASP1	cell cycle OR cell proliferation;cell organization and biogenesis;transport;other biological processes	cytosol;cytoskeleton;ER/Golgi;other cell component	cytoskeletal activity;other molecular function	5.87084e+06	8.99697e+06	5.72118e+06	5.83724e+06	8.48547e+06	5.84143e+06	5.32263e+06	5.46587e+06	5.45269e+06	5.18738e+06	8.89061e+06	6.79154e+06	6.18443e+06	7.757e+06	7.09672e+06
Clustered mitochondria protein homolog	O75153	CLUH	cell organization and biogenesis	other cell component	nucleic acid binding activity	8.85514e+06	1.02388e+07	7.51028e+06	8.49248e+06	1.1669e+07	4.16157e+06	5.81348e+06	5.31263e+06	3.36534e+06	4.88458e+06	1.77198e+07	2.02232e+07	1.76524e+07	1.4108e+07	2.16609e+07
Clusterin	P10909	CLU	cell cycle OR cell proliferation;cell organization and biogenesis;protein metabolism;other metabolic processes;stress response;transport;developmental processes;signal transduction;other biological processes	non-structural extracellular;other membranes;cytosol;mitochondrion;ER/Golgi;nucleus;other cell component	signal transduction activity or receptor binding;cytoskeletal activity;other molecular function	1.03149e+08	9.8529e+07	1.04398e+08	1.03298e+08	8.74758e+07	1.09225e+08	1.11565e+08	1.05979e+08	1.09402e+08	1.07787e+08	7.7276e+07	8.44664e+07	8.41299e+07	8.187e+07	7.59898e+07
CMP-sialic acid transporter	P78382	SLC35A1	protein metabolism;other metabolic processes;transport	plasma membrane;other membranes;ER/Golgi	transporter activity	784135	741624	1.14389e+06	1.18872e+06	1.12276e+06	738847	639973	1.03659e+06	1.66058e+06	1.41564e+06	577910
Coagulation factor V	P12259	F5	protein metabolism;other metabolic processes;stress response;other biological processes	non-structural extracellular;plasma membrane;other membranes;ER/Golgi;other cell component	other molecular function	606916	422063	525313	632505	394215		562635	789726	595731	543825	442498	373010	320958		339406
Coagulation factor X	P00742	F10	protein metabolism;other metabolic processes;stress response;other biological processes	non-structural extracellular;plasma membrane;other membranes;ER/Golgi;other cell component	other molecular function	353652	460171	358746	316665	371566	363691	345923	352170	409883	426277		159288		139468
Coatomer subunit alpha	P53621	COPA	transport;signal transduction	non-structural extracellular;other membranes;cytosol;ER/Golgi;other cell component	signal transduction activity or receptor binding;other molecular function	4.90829e+07	7.86465e+07	4.52534e+07	5.30009e+07	6.29532e+07	4.33799e+07	4.68071e+07	4.33902e+07	4.8639e+07	4.26534e+07	8.55933e+07	8.02507e+07	8.62683e+07	7.76608e+07	8.76241e+07
Coatomer subunit beta	P53618	COPB1	transport	plasma membrane;other membranes;cytosol;ER/Golgi;other cell component	other molecular function	3.89805e+07	6.25283e+07	4.34941e+07	4.54635e+07	6.28811e+07	4.39422e+07	4.64356e+07	5.20822e+07	4.61511e+07	4.11419e+07	8.40196e+07	8.07369e+07	7.46548e+07	7.84388e+07	8.73467e+07
Coatomer subunit beta'	P35606	COPB2	transport	other membranes;cytosol;ER/Golgi	other molecular function	3.97827e+07	6.76853e+07	3.78755e+07	4.00542e+07	5.44435e+07	4.06122e+07	3.63452e+07	3.80363e+07	3.80093e+07	3.41379e+07	7.66274e+07	6.75237e+07	6.18684e+07	6.9447e+07	7.11726e+07
Coatomer subunit delta	P48444	ARCN1	transport;developmental processes;other biological processes	other membranes;cytosol;ER/Golgi		2.20481e+07	4.28706e+07	2.31359e+07	2.51263e+07	3.20613e+07	2.47584e+07	2.59576e+07	2.87767e+07	2.49712e+07	1.79953e+07	4.79836e+07	4.05362e+07	4.49241e+07	4.43387e+07	5.04402e+07
Coatomer subunit epsilon	O14579	COPE	transport;other biological processes	other membranes;cytosol;ER/Golgi;nucleus	other molecular function	7.77439e+06	1.38629e+07	9.52047e+06	1.04492e+07	1.3588e+07	8.53992e+06	7.39968e+06	9.0559e+06	6.5183e+06	5.11316e+06	1.50282e+07	1.62446e+07	1.44411e+07	1.56273e+07	1.51428e+07
Coatomer subunit gamma-1	Q9Y678	COPG1	transport;other biological processes	other membranes;cytosol;ER/Golgi	other molecular function	2.45639e+07	5.04937e+07	2.32479e+07	2.55872e+07	3.572e+07	2.45596e+07	2.396e+07	2.90394e+07	2.49626e+07	2.00984e+07	4.94897e+07	3.9164e+07	4.38103e+07	5.02208e+07	4.97202e+07
Coatomer subunit zeta-1	P61923	COPZ1	transport	other membranes;cytosol;ER/Golgi		9.20534e+06	1.53221e+07	7.41816e+06	8.90798e+06	1.09254e+07	9.06507e+06	1.0139e+07	8.96228e+06	8.53786e+06	8.34861e+06	1.95093e+07	1.30944e+07	1.91521e+07	1.51228e+07	1.6856e+07
Cofilin-1	P23528	CFL1	cell cycle OR cell proliferation;cell organization and biogenesis;signal transduction;other biological processes	plasma membrane;other membranes;cytosol;cytoskeleton;nucleus;other cell component	cytoskeletal activity	1.29878e+08	2.08143e+08	1.76454e+08	2.0728e+08	2.39821e+08	2.02185e+08	1.8012e+08	1.31925e+08	1.9481e+08	1.77405e+08	1.68733e+08	1.86103e+08	1.3268e+08	1.71145e+08	1.61471e+08
Cofilin-2	Q9Y281	CFL2	cell organization and biogenesis;other biological processes	cytoskeleton;nucleus;other cell component	cytoskeletal activity	2.5251e+06	4.79421e+06	2.15048e+06	2.54728e+06	2.93823e+06	1.74958e+06	2.06101e+06	1.72066e+06	1.9753e+06	1.58454e+06	2.76118e+06	627668	2.51623e+06	2.36541e+06	2.9354e+06
Cohesin subunit SA-2	Q8N3U4	STAG2	cell cycle OR cell proliferation;cell organization and biogenesis;other biological processes	cytosol;cytoskeleton;nucleus;other cell component	other molecular function	5.76864e+06	4.89499e+06	6.79675e+06	6.17207e+06	6.32897e+06	3.25592e+06	5.98324e+06	5.73404e+06	5.90776e+06	6.84845e+06	4.47058e+06	4.473e+06	3.87165e+06	5.4947e+06	4.69904e+06
Coiled-coil domain-containing protein 12	Q8WUD4	CCDC12		nucleus		9.11179e+06	7.75644e+06	8.34352e+06	7.81835e+06	9.32134e+06	5.75413e+06	8.3899e+06	4.51934e+06	5.22511e+06	7.48803e+06	6.17444e+06	6.07885e+06	7.96266e+06	5.26421e+06	3.64228e+06
Coiled-coil domain-containing protein 134	Q9H6E4	CCDC134	developmental processes	non-structural extracellular;ER/Golgi;nucleus		2.27664e+06	2.01659e+06	2.36927e+06	2.52649e+06	2.22788e+06	2.10595e+06	2.83561e+06	3.03444e+06	2.76697e+06	2.67749e+06	2.23396e+06	2.10819e+06	3.47964e+06	1.51217e+06	1.7018e+06
Coiled-coil domain-containing protein 167	Q9P0B6	CCDC167		other membranes			792422	1.99718e+06	1.87485e+06		1.8014e+06	1.375e+06		1.62029e+06	1.42852e+06	1.46564e+06	1.89756e+06	1.44915e+06	1.76033e+06
Coiled-coil-helix-coiled-coil-helix domain-containing protein 1	Q96BP2	CHCHD1	protein metabolism;other metabolic processes	other membranes;cytosol;mitochondrion;translational apparatus;nucleus		1.94765e+06	1.4081e+06	1.60954e+06	2.39285e+06	1.43198e+06	1.34228e+06	1.73662e+06	1.65895e+06	2.17239e+06	1.20364e+06	1.64957e+06	1.34064e+06	1.08033e+06	1.82719e+06	1.04531e+06
Coiled-coil-helix-coiled-coil-helix domain-containing protein 2	Q9Y6H1	CHCHD2	cell organization and biogenesis;stress response;other biological processes	mitochondrion;nucleus	nucleic acid binding activity;other molecular function	5.12841e+07	4.26998e+07	4.90482e+07	4.81521e+07	4.22584e+07	4.88075e+07	6.54782e+07	5.13863e+07	5.73258e+07	6.02011e+07	3.76788e+07	3.88208e+07	3.84863e+07	3.17354e+07	3.6784e+07
Coiled-coil-helix-coiled-coil-helix domain-containing protein 5	Q9BSY4	CHCHD5		mitochondrion		1.52127e+06	1068360	1.19352e+06	1.80549e+06	1.50765e+06	1.9079e+06	1.16579e+06	1.0732e+06	966578	976399	1.30809e+06	1.34426e+06	1.15749e+06	1.04431e+06	1.49944e+06
Coilin	P38432	COIL	cell organization and biogenesis;RNA metabolism OR transcription;other metabolic processes	nucleus	nucleic acid binding activity;other molecular function	5.44116e+06	4.76003e+06	4.93666e+06	4.53076e+06	4.2432e+06	4.46874e+06	2.42888e+06	3.93991e+06	3.3053e+06	3.64244e+06	7.68097e+06	5.85633e+06	7.26884e+06	5.30672e+06	6.05714e+06
Cold shock domain-containing protein E1	O75534	CSDE1	cell organization and biogenesis;RNA metabolism OR transcription;other metabolic processes;developmental processes;other biological processes	plasma membrane;other membranes;cytosol;ER/Golgi;other cell component	nucleic acid binding activity	1.15463e+07	2.20208e+07	1.19856e+07	1.60613e+07	1.75909e+07	9.4746e+06	8.13877e+06	1.32872e+07	1.14643e+07	7.54993e+06	3.2218e+07	2.76373e+07	2.8147e+07	2.78839e+07	2.82162e+07
Collagen alpha-1(II) chain	P02458	COL2A1	cell organization and biogenesis;protein metabolism;other metabolic processes;developmental processes;other biological processes	non-structural extracellular;extracellular matrix;ER/Golgi;other cell component	signal transduction activity or receptor binding;extracellular structural activity;other molecular function	397264	251647	485642	370681		1.11572e+07	9.28925e+06	9.08465e+06	9.39245e+06	6.28464e+06	1.42902e+07	1.61897e+07	1.61059e+07	1.06043e+07	1.38839e+07
Collagen alpha-1(VI) chain	P12109	COL6A1	cell adhesion;developmental processes;other biological processes	non-structural extracellular;plasma membrane;other membranes;ER/Golgi;other cell component	extracellular structural activity;other molecular function	2.53243e+06	2.48272e+06	2.15802e+06	4.18504e+06	2.22366e+06	3.83873e+06	3.8619e+06	2.16069e+06	3.12568e+06	2.91978e+06	2.13602e+06	1.81744e+06	833290	1.64811e+06	1.94052e+06
Collagen alpha-1(XIV) chain	Q05707	COL14A1	cell adhesion;cell organization and biogenesis	extracellular matrix;ER/Golgi;other cell component	extracellular structural activity;other molecular function	1.46886e+08	111627669	1.31903e+08	1.3321e+08	1.23289e+08	2.48369e+08	2.58821e+08	2.63901e+08	2.5533e+08	2.50764e+08	1.25422e+08	1.41478e+08	1.36722e+08	1.3584e+08	1.38668e+08
Collagen alpha-1(XVIII) chain	P39060	COL18A1	cell adhesion;cell organization and biogenesis;developmental processes;other biological processes	extracellular matrix;ER/Golgi;other cell component	extracellular structural activity;other molecular function	3.09793e+07	3.20743e+07	3.5172e+07	2.99633e+07	2.79441e+07	4.46492e+07	4.73956e+07	4.15741e+07	3.82323e+07	4.013e+07	3.29133e+07	3.47028e+07	3.13711e+07	3.02654e+07	3.81034e+07
Collagen alpha-2(V) chain	P05997	COL5A2	cell organization and biogenesis;developmental processes;other biological processes	non-structural extracellular;extracellular matrix;ER/Golgi	extracellular structural activity;other molecular function	3.05256e+07	2.4002e+07	3.40713e+07	2.61686e+07	2.89086e+07	3.81274e+07	3.82436e+07	3.88327e+07	3.43621e+07	2.91343e+07	2.54716e+07	2.55919e+07	2.72958e+07	2.47694e+07	2.98716e+07
Complement C3	P01024	C3	cell-cell signaling;cell organization and biogenesis;protein metabolism;other metabolic processes;stress response;developmental processes;signal transduction;other biological processes	non-structural extracellular;plasma membrane;other membranes;ER/Golgi;other cytoplasmic organelle;other cell component	signal transduction activity or receptor binding;enzyme regulator activity	9.53701e+07	9.40592e+07	9.22408e+07	9.82732e+07	9.62047e+07	6.58635e+07	6.54357e+07	6.76538e+07	6.57127e+07	6.99183e+07	7.57169e+07	8.67214e+07	9.17442e+07	7.46605e+07	7.12406e+07
Complement C4-A	P0C0L4	C4A	stress response;other biological processes	non-structural extracellular;plasma membrane;other membranes;ER/Golgi;other cell component	enzyme regulator activity;other molecular function	1.65392e+06	851017	2.17358e+06	1.5876e+06	1.47409e+06	5.37831e+06	3.27638e+06	4.73417e+06	4.80124e+06	2.80604e+06	4.5096e+06	8.77742e+06	4.37702e+06	6.05194e+06	6.24215e+06
Complement C5	P01031	C5	stress response;developmental processes;signal transduction;other biological processes	non-structural extracellular;plasma membrane;other membranes	signal transduction activity or receptor binding;enzyme regulator activity	534937	463889	748393	252152	648887	554629	443191	379098	626105	551948	540192	639643	568041	1.14899e+06	1.18016e+06
Complement component 1 Q subcomponent-binding protein, mitochondrial	Q07021	C1QBP	cell organization and biogenesis;RNA metabolism OR transcription;other metabolic processes;stress response;signal transduction;other biological processes	non-structural extracellular;plasma membrane;other membranes;cytosol;mitochondrion;nucleus;other cell component	signal transduction activity or receptor binding;translation activity;nucleic acid binding activity;other molecular function	3.2984e+08	2.91576e+08	3.11557e+08	3.18678e+08	3.14675e+08	2.69926e+08	2.52146e+08	2.73104e+08	3.03547e+08	2.54113e+08	2.17577e+08	2.91243e+08	2.36752e+08	2.71471e+08	2.41612e+08
Complex I assembly factor ACAD9, mitochondrial	Q9H845	ACAD9	cell organization and biogenesis;other metabolic processes	other membranes;mitochondrion;nucleus;other cell component	other molecular function	6.87491e+07	5.77958e+07	7.3116e+07	7.24658e+07	6.82234e+07	7.25457e+07	6.94868e+07	6.90205e+07	7.0026e+07	7.58241e+07	4.57498e+07	5.29695e+07	4.8946e+07	5.44519e+07	4.50429e+07
Complex I assembly factor TIMMDC1, mitochondrial	Q9NPL8	TIMMDC1		other membranes;mitochondrion;nucleus		4.5329e+06	2.55882e+06	3.68361e+06	3.53125e+06	3.03965e+06	2.25785e+06	3.18921e+06	3.7886e+06	1.98285e+06	3.03437e+06	1.90823e+06	1.64071e+06	3.01392e+06	2.6635e+06	2.58887e+06
Complex III assembly factor LYRM7	Q5U5X0	LYRM7	cell organization and biogenesis;other metabolic processes	other membranes;mitochondrion		1.40134e+07	8.53858e+06	1.72332e+07	1.68519e+07	1.64692e+07	1.29976e+07	1.38146e+07	1.41512e+07	1.26393e+07	1.45366e+07	6.27345e+06	8.20148e+06	7.52213e+06	9.50241e+06	8.74128e+06
Condensin complex subunit 1	Q15021	NCAPD2	cell cycle OR cell proliferation;cell organization and biogenesis;other biological processes	cytosol;nucleus;other cell component	other molecular function	9.49201e+06	1.22457e+07	8.53537e+06	9.12814e+06	1.13351e+07	1.51433e+07	1.55943e+07	1.87876e+07	1.82084e+07	1.56182e+07	2.22313e+07	1.56469e+07	1.81679e+07	1.68995e+07	2.12366e+07
Condensin complex subunit 2	Q15003	NCAPH	cell cycle OR cell proliferation;cell organization and biogenesis;other biological processes	cytosol;nucleus;other cell component	other molecular function		1.28492e+06	975208	1.0672e+06	1.36664e+06	700695	894422	645267	916256	726564	1.76818e+06	1.72635e+06	1.55023e+06	1.65523e+06	2.84492e+06
Condensin complex subunit 3	Q9BPX3	NCAPG	cell cycle OR cell proliferation;cell organization and biogenesis;other biological processes	cytosol;nucleus;other cell component		1.50447e+06	3.30427e+06	1.7674e+06	2.05685e+06	2.85838e+06	1.51134e+06	1.98179e+06	1.95188e+06	2.0649e+06	2.6166e+06	3.12774e+06	2.98471e+06	4.78507e+06	3.45811e+06	3.24514e+06
Conserved oligomeric Golgi complex subunit 1	Q8WTW3	COG1	cell organization and biogenesis;other metabolic processes;transport	other membranes;ER/Golgi		1.78653e+06	1.78513e+06	762140	1.41995e+06	2.09832e+06	2.42807e+06	782633	1.98173e+06	2.31045e+06	2.83878e+06	1.36507e+06	700646	628275	713863	807643
Conserved oligomeric Golgi complex subunit 2	Q14746	COG2	cell organization and biogenesis;other metabolic processes;transport	other membranes;cytosol;ER/Golgi	other molecular function	2.66064e+07	2.74024e+07	2.20772e+07	2.15981e+07	2.54767e+07	1.89315e+07	1.93933e+07	2.33091e+07	2.18723e+07	2.196e+07	2.95823e+07	2.72507e+07	2.54582e+07	2.3353e+07	2.32264e+07
Conserved oligomeric Golgi complex subunit 3	Q96JB2	COG3	cell organization and biogenesis;protein metabolism;other metabolic processes;transport;other biological processes	plasma membrane;other membranes;cytosol;ER/Golgi		4.30858e+06	3.20514e+06	4.09186e+06	3.71981e+06	4.17886e+06	5.11809e+06	4.81893e+06	5.00302e+06	6.22005e+06	5.38182e+06	4.34948e+06	6.14378e+06	4.83823e+06	4.14367e+06	4.70189e+06
Conserved oligomeric Golgi complex subunit 4	Q9H9E3	COG4	cell organization and biogenesis;other metabolic processes;transport	other membranes;cytosol;ER/Golgi	other molecular function	5.40582e+06	6.92676e+06	6.68862e+06	6.47779e+06	6.69945e+06	6.86185e+06	8.48758e+06	6.35367e+06	7.40175e+06	7.67692e+06	9.80899e+06	7.79206e+06	4.93434e+06	6.56118e+06	8.85744e+06
Conserved oligomeric Golgi complex subunit 5	Q9UP83	COG5	cell organization and biogenesis;other metabolic processes;transport	other membranes;cytosol;ER/Golgi;nucleus		3.36009e+06	4.39019e+06	3.92056e+06	2.78043e+06	3.9525e+06	4.22453e+06	4.90743e+06	3.21441e+06	4.46649e+06	5.04249e+06	3.14144e+06	3.18396e+06	3.95161e+06	2.73423e+06	3.5533e+06
Conserved oligomeric Golgi complex subunit 8	Q96MW5	COG8	cell organization and biogenesis;other metabolic processes;transport	other membranes;ER/Golgi		2.89221e+06	2.27668e+06	2.4186e+06	1.55978e+06	1.90003e+06	1.53803e+06	2.56756e+06	2.92724e+06	2.26349e+06	2.47646e+06	1.43599e+06	2.18861e+06	1.82782e+06	1.17946e+06	1.32896e+06
Constitutive coactivator of PPAR-gamma-like protein 1	Q9NZB2	FAM120A		plasma membrane;other membranes;cytosol;nucleus		1.2624e+07	1.40639e+07	1.28194e+07	1.12431e+07	1.47179e+07	1.09232e+07	1.05085e+07	1.14117e+07	1.01713e+07	1.15584e+07	1.48808e+07	1.51085e+07	1.39299e+07	1.56859e+07	1.39707e+07
COP9 signalosome complex subunit 1	Q13098	GPS1	protein metabolism;other metabolic processes;stress response;signal transduction;other biological processes	cytosol;nucleus;other cell component	enzyme regulator activity	2.3117e+06	2.8077e+06	1.729e+06	2.44766e+06	3.21645e+06	1.18176e+06	701398	226158	1.23813e+06		5.59593e+06	3.1748e+06	3.16979e+06	3.00117e+06	4.02119e+06
COP9 signalosome complex subunit 2	P61201	COPS2	cell cycle OR cell proliferation;protein metabolism;RNA metabolism OR transcription;other metabolic processes;developmental processes;signal transduction;other biological processes	cytosol;nucleus;other cell component	other molecular function	2.59978e+06	5.12374e+06	2.59673e+06	2.45168e+06	3.78891e+06	2.15653e+06	2.20885e+06	2.52822e+06	1.20086e+06	1.35707e+06	7.24052e+06	5.38043e+06	5.71521e+06	6.62061e+06	6.32085e+06
COP9 signalosome complex subunit 3	Q9UNS2	COPS3	protein metabolism;other metabolic processes;developmental processes;signal transduction;other biological processes	cytosol;nucleus;other cell component		1.03924e+06	1.5334e+06	1.06798e+06	1.0454e+06	1.59342e+06		1.24821e+06	823210	974415	1.1441e+06	1.894e+06	1.97268e+06	2.14218e+06	1.62441e+06	2.07606e+06
COP9 signalosome complex subunit 4	Q9BT78	COPS4	protein metabolism;other metabolic processes	cytosol;ER/Golgi;nucleus;other cell component	other molecular function	3.27854e+06	7.24195e+06	4.77511e+06	5.23276e+06	8.2694e+06	4.52303e+06	5.32494e+06	4.12692e+06	5.05852e+06	4.19249e+06	9.45706e+06	8.57685e+06	8.55207e+06	8.8113e+06	9.75683e+06
COP9 signalosome complex subunit 5	Q92905	COPS5	protein metabolism;other metabolic processes;transport;other biological processes	cytosol;ER/Golgi;nucleus;other cell component	nucleic acid binding activity;other molecular function	3.61407e+06	4.48961e+06	2.67764e+06	2.83143e+06	3.00929e+06	1.58607e+06	1.83046e+06	1.94093e+06	1.98877e+06	3.08416e+06	4.65504e+06	3.97543e+06	4.22761e+06	4.19572e+06	3.66392e+06
COP9 signalosome complex subunit 6	Q7L5N1	COPS6	protein metabolism;other metabolic processes	cytosol;nucleus;other cell component	other molecular function	2.22133e+06	3370768	1.43218e+06	1.73227e+06	2.48399e+06	2.03169e+06	812288	1.92181e+06	644636	1.86431e+06	4.16154e+06	3.18812e+06	3.20889e+06	5.02628e+06	4.65061e+06
Copine-1	Q99829	CPNE1	cell organization and biogenesis;protein metabolism;other metabolic processes;transport;developmental processes;other biological processes	plasma membrane;other membranes;cytosol;nucleus;other cytoplasmic organelle;other cell component	transporter activity;other molecular function	1.32244e+07	20519790	6.99585e+06	1.02771e+07	1.52681e+07	7.98408e+06	6.1962e+06	6.83803e+06	8.22316e+06	7.64444e+06	1.38417e+07	1.24881e+07	1.4752e+07	1.30164e+07	1.40473e+07
Copper chaperone for superoxide dismutase	O14618	CCS	protein metabolism;other metabolic processes;stress response;other biological processes	cytosol;nucleus;other cell component	other molecular function	3.12372e+06	5.89185e+06	8.75179e+06	5.2298e+06	6.11025e+06	4.54181e+06	4.24448e+06	3.89337e+06	4.16839e+06	3.1444e+06	3.46107e+06	3.43211e+06	3.11188e+06	3.76148e+06	3.87831e+06
Copper-transporting ATPase 1	Q04656	ATP7A	cell organization and biogenesis;protein metabolism;other metabolic processes;stress response;transport;developmental processes;other biological processes	plasma membrane;other membranes;cytosol;ER/Golgi;nucleus;other cytoplasmic organelle;other cell component	transporter activity;other molecular function	1.21068e+07	9.27837e+06	1.20392e+07	1.30714e+07	1.05082e+07	1.1263e+07	1.03307e+07	1.3517e+07	1.17267e+07	1.11636e+07	9.88619e+06	1.10037e+07	9.80052e+06	1.19101e+07	8.62448e+06
Core histone macro-H2A.1	O75367	MACROH2A1	cell organization and biogenesis;other biological processes	nucleus;other cell component	enzyme regulator activity;nucleic acid binding activity;other molecular function	2.12571e+07	1.7407e+07	2.23224e+07	2.12307e+07	1.88079e+07	1.60319e+07	1.7167e+07	1.7425e+07	1.71335e+07	1.61312e+07	1.62907e+07	1.55717e+07	1.46322e+07	1.62217e+07	1.21089e+07
Coronin-1B	Q9BR76	CORO1B	cell organization and biogenesis;stress response;other biological processes	plasma membrane;other membranes;cytosol;cytoskeleton;other cell component	cytoskeletal activity;other molecular function	1.58001e+07	3.25175e+07	1.81985e+07	2.18796e+07	2.34982e+07	2.15322e+07	2.20755e+07	2.39423e+07	2.3811e+07	2.00531e+07	3.84532e+07	3.22075e+07	4.55982e+07	3.5263e+07	3.87736e+07
Coronin-1C	Q9ULV4	CORO1C	cell organization and biogenesis;transport;signal transduction;other biological processes	plasma membrane;other membranes;cytoskeleton;other cytoplasmic organelle;other cell component	cytoskeletal activity;other molecular function	4.84763e+07	8.03678e+07	4.32169e+07	5.00214e+07	6.75128e+07	5.31293e+07	5.30183e+07	5.76137e+07	5.51958e+07	5.17912e+07	8.7497e+07	7.35937e+07	7.3679e+07	7.42929e+07	7.81957e+07
Corrinoid adenosyltransferase MMAB	Q96EY8	MMAB	other metabolic processes	mitochondrion	other molecular function	3.39713e+07	3.10374e+07	3.52674e+07	3.18164e+07	3.19983e+07	4.99158e+07	5.68033e+07	5.74872e+07	5.53801e+07	5.85436e+07	3.44506e+07	3.64177e+07	2.92296e+07	3.35536e+07	3.22709e+07
Costars family protein ABRACL	Q9P1F3	ABRACL	other biological processes			1.13349e+06	1.663e+06	914069	956099	1.82311e+06	1.41514e+06	1.72218e+06	1.35036e+06	1.76873e+06	1.57494e+06	2.02205e+06	1.2644e+06	1.6666e+06	2.3174e+06	2.62546e+06
COX assembly mitochondrial protein 2 homolog	Q9NRP2	CMC2		mitochondrion		1.43472e+06	978568	3.06966e+06	2.52644e+06	2.67926e+06	4.5388e+06	917504	3.60814e+06	2.20534e+06	3.31105e+06	1.75144e+06	494182	2.47199e+06	2.82308e+06	3.93278e+06
COX assembly mitochondrial protein homolog	Q7Z7K0	CMC1		mitochondrion	other molecular function	1.0623e+07	8.10528e+06	1.34698e+07	1.39774e+07	1.31486e+07	1.30382e+07	1.36222e+07	1.20293e+07	1.24324e+07	1.15243e+07	1.08594e+07	9.2691e+06	9.98595e+06	1.00811e+07	9.6926e+06
Coxsackievirus and adenovirus receptor	P78310	CXADR	cell adhesion;cell organization and biogenesis;stress response;transport;developmental processes;other biological processes	non-structural extracellular;plasma membrane;other membranes;nucleus;other cell component	signal transduction activity or receptor binding;other molecular function	1.02356e+07	8.85905e+06	9.70201e+06	9.7691e+06	7.85359e+06	1.06081e+07	9.87647e+06	9.95033e+06	1.0161e+07	1.14497e+07	8.22346e+06	1.10759e+07	1.13179e+07	1.07258e+07	9.20576e+06
Creatine kinase B-type	P12277	CKB	other metabolic processes;developmental processes;other biological processes	non-structural extracellular;cytosol;mitochondrion;nucleus;other cell component	kinase activity;other molecular function	4.30133e+08	7.29093e+08	4.0969e+08	4.68278e+08	5.70703e+08	5.76964e+08	5.97999e+08	6.24015e+08	6.26001e+08	5.93007e+08	3.72777e+08	3.03809e+08	3.17034e+08	3.21966e+08	3.39895e+08
Crk-like protein	P46109	CRKL	cell-cell signaling;cell organization and biogenesis;other metabolic processes;stress response;developmental processes;signal transduction;other biological processes	plasma membrane;other membranes;cytosol;nucleus;other cell component	signal transduction activity or receptor binding;other molecular function	853882	1.87293e+06	919178	1.19337e+06	1.59561e+06	1.20149e+06	1.18097e+06	1.06274e+06	1.20457e+06	1.21517e+06	1.41136e+06	1.29601e+06	1.5765e+06	1.43046e+06	1.29587e+06
Crooked neck-like protein 1	Q9BZJ0	CRNKL1	cell organization and biogenesis;RNA metabolism OR transcription;other metabolic processes	nucleus;other cell component	nucleic acid binding activity	9.22765e+06	1.08768e+07	1.33833e+07	1.41743e+07	1.50388e+07	1.30451e+07	1.22912e+07	1.35878e+07	1.32715e+07	1.33244e+07	1.00633e+07	1.21512e+07	1.10255e+07	9.3136e+06	7.07919e+06
CSC1-like protein 1	O94886	TMEM63A	transport	plasma membrane;other membranes;cytoskeleton;other cytoplasmic organelle;other cell component	transporter activity;nucleic acid binding activity	1.56566e+06	1.55822e+06	1.44717e+06	1.30521e+06	1.07421e+06	1.64078e+06	1.14264e+06	1.23725e+06	1.2963e+06	1.13952e+06	1.36156e+06		1.16194e+06	1.06679e+06
C-terminal-binding protein 1	Q13363	CTBP1	cell organization and biogenesis;protein metabolism;other metabolic processes;other biological processes	nucleus;other cell component	other molecular function	6.35507e+06	7.98556e+06	9.81932e+06	7.39165e+06	1.0895e+07	6.15878e+06	5.07752e+06	6.11759e+06	6.42145e+06	6.484e+06	1.15344e+07	9.94168e+06	1.0429e+07	9.21916e+06	1.04115e+07
CTP synthase 1	P17812	CTPS1	cell cycle OR cell proliferation;other metabolic processes;other biological processes	cytosol;other cell component	other molecular function	1.21816e+07	2.26571e+07	1.22494e+07	1.45064e+07	1.68045e+07	1.44812e+07	1.0988e+07	1.22657e+07	1.56796e+07	1.42149e+07	2.85532e+07	3.01826e+07	2.76826e+07	2.65158e+07	2.81488e+07
CUGBP Elav-like family member 1	Q92879	CELF1	cell organization and biogenesis;RNA metabolism OR transcription;other metabolic processes;developmental processes;other biological processes	nucleus;other cell component	nucleic acid binding activity	1.93192e+06	744642	1.09438e+06	1.19733e+06	1.7259e+06	1.66919e+06	477764	1.52719e+06	1.15734e+06		3.08392e+06	1.73856e+06	1.4153e+06	2.06168e+06	2.16754e+06
Cullin-2	Q13617	CUL2	cell cycle OR cell proliferation;protein metabolism;other metabolic processes;signal transduction	cytosol;nucleus;other cell component	other molecular function	8.27545e+06	1.10559e+07	6.68066e+06	8.6037e+06	9.4022e+06	5.8971e+06	5.96663e+06	8.40042e+06	7.07746e+06	4.41258e+06	1.35237e+07	1.09834e+07	1.37521e+07	1.35202e+07	1.43955e+07
Cullin-3	Q13618	CUL3	cell-cell signaling;cell cycle OR cell proliferation;cell organization and biogenesis;protein metabolism;other metabolic processes;stress response;transport;developmental processes;signal transduction;other biological processes	plasma membrane;other membranes;cytosol;cytoskeleton;ER/Golgi;nucleus;other cell component	signal transduction activity or receptor binding;other molecular function	5.52999e+06	5.89137e+06	2.40703e+06	4.1277e+06	3.18841e+06	2.16137e+06	3.69788e+06	3.92573e+06	2.903e+06	2.54753e+06	6.26408e+06	6.30446e+06	6.67347e+06	6.27973e+06	6.46091e+06
Cullin-5	Q93034	CUL5	cell cycle OR cell proliferation;protein metabolism;other metabolic processes;transport;signal transduction	cytosol;other cell component	transporter activity;other molecular function	1.18928e+06	1.28046e+06	1.30999e+06	1.29777e+06	1.28738e+06	1.11915e+06	1.26336e+06	1.11277e+06	873284	1.02618e+06	649559	677848	502243	778603	822710
Cullin-associated NEDD8-dissociated protein 1	Q86VP6	CAND1	cell organization and biogenesis;protein metabolism;other metabolic processes;other biological processes	non-structural extracellular;cytosol;ER/Golgi;nucleus;other cell component	other molecular function	4.76241e+07	5.26051e+07	5.38257e+07	3.76731e+07	5.47931e+07	3.81592e+07	4.71108e+07	3.93548e+07	3.81333e+07	3.13122e+07	5.46282e+07	4.7864e+07	6.40115e+07	5.76135e+07	6.01118e+07
Cyclic AMP-responsive element-binding protein 3-like protein 3	Q68CJ9	CREB3L3	stress response;signal transduction;other biological processes	other membranes;cytosol;ER/Golgi;nucleus;other cell component	nucleic acid binding activity;other molecular function	1.10495e+06	706121	639215	695598	642783					170457	1.05003e+06	438623	986872	1.0008e+06	1.10837e+06
Cyclin-dependent kinase 1	P06493	CDK1	cell cycle OR cell proliferation;cell organization and biogenesis;protein metabolism;DNA metabolism;other metabolic processes;stress response;developmental processes;signal transduction;other biological processes	other membranes;cytosol;cytoskeleton;mitochondrion;ER/Golgi;nucleus;other cell component	kinase activity;other molecular function	4.8784e+06	7.53469e+06	3.69356e+06	3.95911e+06	5.11811e+06	3.00803e+06	3.17616e+06	3.33383e+06	3.34078e+06	3.3724e+06	6.65527e+06	5.98909e+06	5.90165e+06	7.09397e+06	7.49402e+06
Cyclin-dependent kinase 11A	Q9UQ88	CDK11A	cell cycle OR cell proliferation;protein metabolism;other metabolic processes;other biological processes	nucleus;other cell component	kinase activity;other molecular function	691733				325037	252923	460213	420667	400048	418243	1.42521e+06	1.17865e+06	1.30531e+06	1.34081e+06	1.52508e+06
Cyclin-dependent kinase 13	Q14004	CDK13	protein metabolism;RNA metabolism OR transcription;other metabolic processes;developmental processes;other biological processes	non-structural extracellular;cytosol;ER/Golgi;nucleus;other cell component	kinase activity;other molecular function	146447	189868	134989	123758	139408	76858	102721	135634	131861	89742.8	152367	94085.4	128652	130666	109674
Cyclin-dependent kinase 2	P24941	CDK2	cell cycle OR cell proliferation;cell organization and biogenesis;protein metabolism;DNA metabolism;other metabolic processes;stress response;transport;signal transduction;other biological processes	cytosol;cytoskeleton;nucleus;other cytoplasmic organelle;other cell component	kinase activity;other molecular function	725490	1.97215e+06	1.4914e+06	1.20522e+06	1.97305e+06		434371	1.26414e+06	791533	630455	3.13803e+06	1.81122e+06	1.69599e+06	2.30063e+06	2.32881e+06
Cyclin-dependent kinase 9	P50750	CDK9	cell cycle OR cell proliferation;protein metabolism;DNA metabolism;RNA metabolism OR transcription;other metabolic processes;stress response;other biological processes	nucleus;other cell component	nucleic acid binding activity;kinase activity;other molecular function	281343	419764	265407	233670		153153	231933	158886	165990	222171	432207	298913		319741	308813
Cyclin-K	O75909	CCNK	cell cycle OR cell proliferation;protein metabolism;RNA metabolism OR transcription;other metabolic processes;stress response;other biological processes	nucleus;other cell component	enzyme regulator activity;kinase activity;other molecular function	2.76901e+06	2.23945e+06	2.64331e+06	1.89049e+06	1.68961e+06	1.51194e+06	1.30091e+06	1.55757e+06	2.01431e+06	2.11108e+06	3.01447e+06	2.25044e+06	3.3262e+06	2.6808e+06	3.37168e+06
CYFIP-related Rac1 interactor B	Q9NUQ9	CYRIB	cell organization and biogenesis;other biological processes	non-structural extracellular;other membranes;mitochondrion;other cell component	signal transduction activity or receptor binding;other molecular function	898775	938329	676241	651849	839118	494761	509504	842921	705051	576018	1.01031e+06	899162	948563	1.00228e+06	859316
Cystathionine beta-synthase	P35520	CBS	DNA metabolism;other metabolic processes;stress response	nucleus;other cell component	other molecular function	3.00295e+07	4.72548e+07	3.30208e+07	3.63405e+07	4.10303e+07	3.70956e+07	3.63513e+07	4.16927e+07	4.68102e+07	4.87022e+07	4.00901e+07	4.9708e+07	5.16038e+07	3.90926e+07	3.60226e+07
Cystatin-B	P04080	CSTB	other biological processes	non-structural extracellular;cytosol;nucleus;other cell component	enzyme regulator activity;other molecular function	2.29247e+06	3.90985e+06	2.05914e+06	3.11369e+06	4.06267e+06	6.98125e+06	6.48715e+06	7.21049e+06	4.8538e+06	4.0761e+06	1.05443e+07	5.05101e+06	4.37596e+06	8.58775e+06	9.04962e+06
Cystatin-C	P01034	CST3	cell organization and biogenesis;stress response;other biological processes	non-structural extracellular;plasma membrane;other membranes;ER/Golgi;other cell component	enzyme regulator activity;other molecular function	1.42003e+07	1.3957e+07	2.01788e+07	1.8052e+07	1.60125e+07	1.5997e+07	1.63124e+07	1.52946e+07	1.50843e+07	1.38139e+07	8.84796e+06	1.11233e+07	9.64443e+06	8.43671e+06	8.66808e+06
Cysteine and glycine-rich protein 1	P21291	CSRP1	cell organization and biogenesis;other biological processes	cytoskeleton;nucleus;other cell component	cytoskeletal activity;other molecular function	3.55946e+06	4.00838e+06	3.65184e+06	3.71724e+06	4.90148e+06	2.17529e+06	2.52379e+06	3.53501e+06	2.42583e+06	3.60263e+06	6.38461e+06	4.70277e+06	4.63583e+06	3.02923e+06	4.72573e+06
Cysteine and histidine-rich domain-containing protein 1	Q9UHD1	CHORDC1	cell cycle OR cell proliferation;cell organization and biogenesis;other biological processes		other molecular function	8.89013e+06	1.52662e+07	8.50887e+06	1.04087e+07	1.23639e+07	5.72201e+06	6.89046e+06	7.42432e+06	7.29891e+06	5.67232e+06	1.72321e+07	1.14129e+07	9.86884e+06	1.14756e+07	1.39416e+07
Cysteine desulfurase, mitochondrial	Q9Y697	NFS1	cell organization and biogenesis;protein metabolism;other metabolic processes	cytosol;mitochondrion;nucleus	other molecular function	3.05297e+07	2.45415e+07	3.19828e+07	2.95023e+07	2.96557e+07	3.08178e+07	2.77684e+07	2.694e+07	3.04787e+07	2.79061e+07	1.90913e+07	1.81302e+07	1.80077e+07	1.81276e+07	1.77135e+07
Cysteine-rich and transmembrane domain-containing protein 1	Q9H1C7	CYSTM1		plasma membrane;other membranes		3.00324e+06	3.178e+06	2.78348e+06	3.08291e+06	2.58997e+06	3.77615e+06	3.08811e+06	3.10799e+06	3.44629e+06	3.00421e+06	3.27473e+06	3.52942e+06	3.35682e+06	3.08686e+06	3.42786e+06
Cysteine--tRNA ligase, cytoplasmic	P49589	CARS1	protein metabolism;RNA metabolism OR transcription;other metabolic processes	cytosol;other cell component	nucleic acid binding activity;other molecular function	2.51837e+06	3397275	1.83814e+06	2.43636e+06	2.88373e+06	2.66968e+06	2.95157e+06	2.48742e+06	3.13409e+06	2.69425e+06	3.57871e+06	3.6197e+06	3.82912e+06	3.76309e+06	2.74688e+06
Cytochrome b-245 light chain	P13498	CYBA	cell organization and biogenesis;other metabolic processes;stress response;other biological processes	plasma membrane;other membranes;cytoskeleton;ER/Golgi;nucleus;other cytoplasmic organelle;other cell component	other molecular function	5.94713e+06	2996894	5.02499e+06	5.46559e+06	6.2138e+06	3.608e+06	2.12213e+06	3.65217e+06	3.89065e+06	3.59246e+06	5.3714e+06	6.55017e+06	6.37136e+06	7.47422e+06	5.48475e+06
Cytochrome b5	P00167	CYB5A	other metabolic processes;transport	other membranes;cytosol;mitochondrion;ER/Golgi;other cell component	transporter activity;other molecular function	4.1341e+07	3.8631e+07	4.50569e+07	3.85467e+07	3.81222e+07	3.96512e+07	3.56223e+07	3.38985e+07	3.01381e+07	2.82666e+07	2.59459e+07	2.9649e+07	2.66276e+07	2.91342e+07	3.8283e+07
Cytochrome b5 type B	O43169	CYB5B	other metabolic processes;stress response	other membranes;mitochondrion;other cell component	enzyme regulator activity;other molecular function	1.04464e+08	8.55088e+07	1.05113e+08	9.85947e+07	8.79141e+07	1.38782e+08	1.37159e+08	1.2953e+08	1.48516e+08	1.44815e+08	8.27037e+07	1.02677e+08	9.21321e+07	1.09034e+08	1.06318e+08
Cytochrome b-c1 complex subunit 1, mitochondrial	P31930	UQCRC1	other metabolic processes;transport;other biological processes	other membranes;mitochondrion	transporter activity;other molecular function	2.3104e+08	193707880	2.11309e+08	2.1943e+08	2.08421e+08	1.99835e+08	1.81659e+08	2.0258e+08	1.93275e+08	1.90728e+08	1.36696e+08	1.62718e+08	1.60148e+08	1.60329e+08	1.4851e+08
Cytochrome b-c1 complex subunit 2, mitochondrial	P22695	UQCRC2	other metabolic processes	other membranes;mitochondrion;nucleus	other molecular function	1.50122e+08	1.18789e+08	1.32776e+08	1.34161e+08	1.30157e+08	1.22262e+08	1.12531e+08	1.25496e+08	1.18703e+08	1.32287e+08	8.63472e+07	1.06795e+08	9.21852e+07	1.06965e+08	9.14872e+07
Cytochrome b-c1 complex subunit 6, mitochondrial	P07919	UQCRH	other metabolic processes;transport	other membranes;mitochondrion	transporter activity	1.2675e+07	1.39144e+07	1.02817e+07	1.19188e+07	1.25024e+07	5.75845e+06	8.24961e+06	8.84647e+06	6.77885e+06	9.35155e+06	1.16834e+06	3.98938e+06	2.90096e+06	2.42064e+06	554849
Cytochrome b-c1 complex subunit 7	P14927	UQCRB	other metabolic processes	other membranes;mitochondrion		1.17672e+07	7973819	1.16531e+07	1.0602e+07	9.17756e+06	1.13738e+07	8.82774e+06	1.08649e+07	9.32663e+06	1.07055e+07	8.42635e+06	8.91232e+06	7.75576e+06	8.70094e+06	6.63807e+06
Cytochrome b-c1 complex subunit 8	O14949	UQCRQ	other metabolic processes;developmental processes	other membranes;mitochondrion		4.9753e+06	3.13409e+06	3.47547e+06	5.66835e+06	3.41435e+06	2.66777e+06	3.14823e+06	2.35211e+06	5.632e+06	3.40284e+06	2.6226e+06	1.97189e+06	4.72421e+06	2.90499e+06	2.70697e+06
Cytochrome b-c1 complex subunit 9	Q9UDW1	UQCR10	other metabolic processes;transport	other membranes;mitochondrion	transporter activity	7.43384e+06	4920389	8.09846e+06	7.42306e+06	6.49235e+06	4.63739e+06	4.05577e+06	4.9762e+06	4.08923e+06	5.07012e+06	5.22657e+06	4.72562e+06	3.8491e+06	5.00375e+06	5.2592e+06
Cytochrome b-c1 complex subunit Rieske, mitochondrial	P47985	UQCRFS1	cell organization and biogenesis;other metabolic processes;transport	other membranes;mitochondrion	transporter activity;other molecular function	6.95863e+07	7.04471e+07	7.90415e+07	7.60756e+07	7.7682e+07	6.64527e+07	6.16342e+07	6.94772e+07	7.69656e+07	7.78139e+07	4.854e+07	5.82778e+07	5.81657e+07	5.87862e+07	4.91667e+07
Cytochrome c	P99999	CYCS	protein metabolism;other metabolic processes;other biological processes	other membranes;cytosol;mitochondrion;nucleus	other molecular function	2.01544e+08	1.12994e+08	1.63877e+08	1.64086e+08	1.42022e+08	2.03156e+08	1.46545e+08	1.9936e+08	1.39816e+08	1.39296e+08	1.39257e+08	7.83097e+07	7.77298e+07	1.24362e+08	1.03496e+08
Cytochrome c oxidase assembly factor 1 homolog	Q9GZY4	COA1	cell organization and biogenesis	other membranes;cytosol;mitochondrion		1.02911e+06	780858	738028	943899	801946	816930	1.04157e+06	771988	1.13946e+06	852919			570560	394166
Cytochrome c oxidase assembly factor 3 homolog, mitochondrial	Q9Y2R0	COA3	cell organization and biogenesis;other biological processes	other membranes;mitochondrion		1.12082e+07	8845863	9.0164e+06	8.95467e+06	7.47542e+06	6.22921e+06	8.10751e+06	8.44227e+06	9.272e+06	9.19084e+06	5.53505e+06	6.61808e+06	8.27419e+06	7.5293e+06	7.16711e+06
Cytochrome c oxidase assembly factor 6 homolog	Q5JTJ3	COA6	cell organization and biogenesis;other metabolic processes	plasma membrane;other membranes;mitochondrion;nucleus	other molecular function	8.08354e+06	8389563	9.90017e+06	9.33755e+06	8.29095e+06	8.52881e+06	8.83449e+06	7.62144e+06	7.89319e+06	8.5373e+06	8.16056e+06	7.87076e+06	7.50325e+06	6.81914e+06	7.7626e+06
Cytochrome c oxidase assembly factor 7	Q96BR5	COA7		mitochondrion;nucleus		3.41283e+07	2.58895e+07	3.27053e+07	3.09743e+07	2.72858e+07	2.69348e+07	2.72575e+07	3.1062e+07	2.87785e+07	2.97852e+07	2.00846e+07	1.87849e+07	1.91585e+07	1.94312e+07	1.89671e+07
Cytochrome c oxidase assembly protein COX15 homolog	Q7KZN9	COX15	cell organization and biogenesis;other metabolic processes;transport;other biological processes	other membranes;mitochondrion;nucleus;other cell component	transporter activity;other molecular function	775756	1.48539e+06	962201		1.77359e+06			1.40508e+06	776307	817231	830539	847425	819078	1.06667e+06	740456
Cytochrome c oxidase assembly protein COX20, mitochondrial	Q5RI15	COX20	cell organization and biogenesis	other membranes;mitochondrion		9.71603e+06	7.56861e+06	1.16519e+07	1.02982e+07	7.74318e+06	9.59035e+06	9.22263e+06	8.95306e+06	9.23789e+06	7.69893e+06	5.60128e+06	8.21669e+06	7.12302e+06	8.7351e+06	8.00213e+06
Cytochrome c oxidase subunit 1	P00395	MT-CO1	other metabolic processes;stress response;transport;developmental processes;other biological processes	other membranes;mitochondrion	transporter activity;other molecular function	4.38916e+06	1.94922e+06	4.73244e+06	3.238e+06	2.56756e+06	2.75763e+06	2.31338e+06	2.28571e+06	2.27417e+06	2.66639e+06	1.79939e+06	1.89038e+06	957419	3.94375e+06	2.19579e+06
Cytochrome c oxidase subunit 2	P00403	MT-CO2	other metabolic processes;stress response;transport;other biological processes	other membranes;mitochondrion	transporter activity;other molecular function	1.6559e+07	1.38462e+07	1.63013e+07	1.75561e+07	1.6943e+07	1.1617e+07	1.20927e+07	1.44692e+07	1.71964e+07	1.55631e+07	9.47921e+06	1.41518e+07	1.71299e+07	1.7658e+07	1.29002e+07
Cytochrome c oxidase subunit 3	P00414	MT-CO3	cell organization and biogenesis;other metabolic processes;transport	other membranes;mitochondrion	transporter activity;other molecular function	2.3013e+06	1.34247e+06	1.30974e+06	1.45314e+06	1.26142e+06	915923	1.16008e+06	1.30539e+06	1.2201e+06	1.46228e+06	1.08402e+06	518062	1.1861e+06	1.32796e+06	1.48686e+06
Cytochrome c oxidase subunit 4 isoform 1, mitochondrial	P13073	COX4I1	other metabolic processes;transport	other membranes;cytosol;mitochondrion;nucleus	transporter activity	4.59255e+07	3.63694e+07	4.71156e+07	4.39009e+07	4.30759e+07	2.86214e+07	2.92498e+07	3.10093e+07	3.69761e+07	3.05853e+07	3.66418e+07	3.84165e+07	4.10335e+07	4.73733e+07	4.13109e+07
Cytochrome c oxidase subunit 5A, mitochondrial	P20674	COX5A	other metabolic processes;transport	other membranes;mitochondrion	transporter activity;other molecular function	7.34626e+06	15209026	2.04718e+07	1.71134e+07	1.9082e+07	2.137e+07	1.6229e+07	3.42894e+06	9.18846e+06	7.16937e+06	2.27952e+06	2.62301e+06	2.41334e+06	7.24925e+06	2.54366e+07
Cytochrome c oxidase subunit 6A1, mitochondrial	P12074	COX6A1	other metabolic processes;transport;other biological processes	other membranes;mitochondrion	transporter activity;enzyme regulator activity	9.15328e+06	8.38469e+06	1.35778e+07	1.03796e+07	8.45785e+06	1.02667e+07	1.01201e+07	7.90801e+06	1.12418e+07	7.5233e+06	8.61093e+06	1.02879e+07	1.03819e+07	1.17247e+07	8.81121e+06
Cytochrome c oxidase subunit 6B1	P14854	COX6B1	other metabolic processes;transport	other membranes;mitochondrion	transporter activity	5.43416e+06	5559321	6.22261e+06	6.49453e+06	5.52951e+06	7.40214e+06	5.10556e+06	5.80531e+06	5.01128e+06	4.94903e+06	5.69009e+06	4.69726e+06	4.38313e+06	4.35775e+06	6.1881e+06
Cytochrome c oxidase subunit 6C	P09669	COX6C	other metabolic processes	other membranes;mitochondrion		3.52538e+06	2.40369e+06	3.49673e+06	3.62511e+06	3.03512e+06	2.66247e+06	2.41678e+06	1.86795e+06	2.99361e+06	1.81715e+06	2.19276e+06	2.60867e+06	2.3962e+06	2.97291e+06	2.82337e+06
Cytochrome c oxidase subunit 7A2, mitochondrial	P14406	COX7A2	cell organization and biogenesis;other metabolic processes;other biological processes	other membranes;mitochondrion	other molecular function	1.7084e+07	1.29597e+07	1.4597e+07	1.30067e+07	1.21182e+07	9.35005e+06	3.16209e+06	1.0673e+07	1.18151e+07	1.19623e+07	7.96764e+06	9.67377e+06	1.0801e+07	1.24602e+07	1.05347e+07
Cytochrome c oxidase subunit 7A-related protein, mitochondrial	O14548	COX7A2L	cell organization and biogenesis;other metabolic processes;transport;other biological processes	other membranes;mitochondrion;nucleus	transporter activity	1.83021e+06	1.54573e+06		1.54252e+06	2.06172e+06	1.21402e+06	1.38978e+06	1.07838e+06	1.08735e+06	1.58075e+06	1.25624e+06	1.50634e+06	1.62793e+06	1.1232e+06	1.43725e+06
Cytochrome c oxidase subunit NDUFA4	O00483	NDUFA4	other metabolic processes;transport;other biological processes	other membranes;mitochondrion	transporter activity;other molecular function	2.0035e+07	21441734	1.68013e+07	1.98396e+07	1.87316e+07	1.89233e+07	1.65406e+07	1.79174e+07	1.8136e+07	1.98945e+07	1.5596e+07	1.8113e+07	1.75457e+07	1.97342e+07	1.69754e+07
Cytochrome c1, heme protein, mitochondrial	P08574	CYC1	other metabolic processes;transport;other biological processes	other membranes;mitochondrion	transporter activity;other molecular function	4.35715e+07	2.19317e+07	2.84862e+07	2.69754e+07	2.36025e+07	1.71053e+07	1.48294e+07	2.07634e+07	1.72806e+07	1.49665e+07	1.61417e+07	1.45672e+07	1.35336e+07	1.9889e+07	2.19143e+07
Cytochrome P450 20A1	Q6UW02	CYP20A1		other membranes	other molecular function	7.19392e+06	5.05584e+06	7.69022e+06	8.00291e+06	5.70087e+06	7.59469e+06	5.78741e+06	7.76265e+06	7.48809e+06	8.52337e+06	6.26072e+06	5.67961e+06	6.32201e+06	6.40017e+06	7.21197e+06
Cytoplasmic aconitate hydratase	P21399	ACO1	other metabolic processes;transport;developmental processes;other biological processes	cytosol;mitochondrion;ER/Golgi;other cell component	nucleic acid binding activity;other molecular function	1.71561e+06	5.19053e+06	2.36849e+06	2.58004e+06	3.00897e+06	1.24312e+06	1.72644e+06	2.11014e+06	2.20575e+06	2.10091e+06	3.3959e+06	2.37738e+06	4.17107e+06	3.20541e+06	2.9938e+06
Cytoplasmic dynein 1 heavy chain 1	Q14204	DYNC1H1	cell cycle OR cell proliferation;cell organization and biogenesis;transport;other biological processes	non-structural extracellular;cytosol;cytoskeleton;other cytoplasmic organelle;other cell component	cytoskeletal activity;other molecular function	1.3993e+08	2.11947e+08	1.34277e+08	1.71087e+08	1.92635e+08	1.65339e+08	1.60174e+08	1.94954e+08	1.68687e+08	1.51064e+08	3.3664e+08	3.06876e+08	3.09108e+08	3.30771e+08	3.44818e+08
Cytoplasmic dynein 1 intermediate chain 2	Q13409	DYNC1I2	transport;other biological processes	cytosol;cytoskeleton;other cell component	cytoskeletal activity;other molecular function	2.35617e+07	3.50633e+07	2.05218e+07	2.22687e+07	2.70391e+07	2.64879e+07	2.45774e+07	2.69473e+07	2.48268e+07	1.94445e+07	4.80074e+07	4.46573e+07	4.57897e+07	4.02147e+07	4.81146e+07
Cytoplasmic dynein 1 light intermediate chain 1	Q9Y6G9	DYNC1LI1	cell cycle OR cell proliferation;cell organization and biogenesis;other biological processes	plasma membrane;other membranes;cytosol;cytoskeleton;other cell component	other molecular function	1.26353e+07	2.5106e+07	1.3729e+07	1.42171e+07	2.14572e+07	1.85746e+07	1.8173e+07	1.58508e+07	1.85316e+07	1.45341e+07	3.82339e+07	3.64546e+07	3.97772e+07	3.71722e+07	4.12008e+07
Cytoplasmic FMR1-interacting protein 1	Q7L576	CYFIP1	cell organization and biogenesis;developmental processes;signal transduction;other biological processes	non-structural extracellular;cytosol;other cell component	cytoskeletal activity;nucleic acid binding activity;other molecular function	3.00747e+06	3.49676e+06	3.11426e+06	3.55927e+06	3.48747e+06	3.26887e+06	3.18301e+06	3.30297e+06	2.94933e+06	1.62927e+06	5.54278e+06	5.6503e+06	6.09166e+06	4.69302e+06	6.50626e+06
Cytoskeleton-associated protein 4	Q07065	CKAP4		plasma membrane;other membranes;cytosol;cytoskeleton;ER/Golgi;nucleus;other cytoplasmic organelle;other cell component		1.82018e+09	1.49841e+09	1.85679e+09	1.77778e+09	1.60204e+09	2.05293e+09	2.11973e+09	2.26083e+09	2.39005e+09	2.20742e+09	1.40819e+09	1.61504e+09	1.62145e+09	1.61234e+09	1.54736e+09
Cytoskeleton-associated protein 5	Q14008	CKAP5	cell cycle OR cell proliferation;cell organization and biogenesis;transport;other biological processes	plasma membrane;other membranes;cytosol;cytoskeleton;nucleus;other cell component	cytoskeletal activity;other molecular function	1.82762e+07	2.44198e+07	2.20552e+07	1.90845e+07	2.32196e+07	2.27988e+07	2.22732e+07	2.10709e+07	1.98616e+07	1.50031e+07	3.92983e+07	3.75786e+07	3.4676e+07	3.50227e+07	3.72425e+07
Cytosol aminopeptidase	P28838	LAP3	protein metabolism	cytosol;ER/Golgi;nucleus;other cell component	other molecular function	1.52798e+08	1.55401e+08	1.71787e+08	1.58798e+08	1.63482e+08	1.41942e+08	1.47757e+08	1.64221e+08	1.39095e+08	1.48615e+08	1.18877e+08	1.15723e+08	1.09008e+08	1.39341e+08	1.17286e+08
Cytosolic acyl coenzyme A thioester hydrolase	O00154	ACOT7	other metabolic processes	cytosol;mitochondrion;nucleus	other molecular function	5.66362e+06	8.30113e+06	6.65515e+06	6.74633e+06	8.41711e+06	5.08019e+06	6.78725e+06	6.03781e+06	6.26375e+06	5.2046e+06	6.51973e+06	6.23478e+06	4.81973e+06	6.80134e+06	6.81615e+06
Cytosolic non-specific dipeptidase	Q96KP4	CNDP2	protein metabolism	cytosol;nucleus	other molecular function	6.19909e+06	1.05772e+07	5.87928e+06	6.08118e+06	7.49677e+06	5.93475e+06	5.67344e+06	5.91074e+06	6.36959e+06	6.20562e+06	1.13589e+07	9.24114e+06	1.24671e+07	1.05249e+07	1.18484e+07
Cytosolic purine 5'-nucleotidase	P49902	NT5C2	other metabolic processes	cytosol	other molecular function	1.49413e+06	1.29086e+06	2.13748e+06	1.82964e+06	2.02392e+06	1.80609e+06	1.627e+06	2.14852e+06	2.43107e+06	1.57995e+06	1.99518e+06	1.72873e+06		1.97199e+06	2.1322e+06
Cytospin-B	Q5M775	SPECC1	cell organization and biogenesis	other membranes;cytosol;cytoskeleton;nucleus;other cell component		651554	606111	611655	573526	535679	673778	808314	733130	706663	857346	436465	1.20631e+06	1.0192e+06	1.00563e+06	1.11072e+06
Cytotoxic granule associated RNA binding protein TIA1	P31483	TIA1	cell organization and biogenesis;other biological processes	cytosol;nucleus;other cell component	nucleic acid binding activity	477121	735062	372632	392487	589449	363455	408947	468258	471498	418958	834927	658529	836082	600213	798567
D-3-phosphoglycerate dehydrogenase	O43175	PHGDH	cell cycle OR cell proliferation;cell organization and biogenesis;other metabolic processes;developmental processes;other biological processes	cytosol	other molecular function	1.35253e+08	2.02187e+08	1.28646e+08	1.41989e+08	1.76972e+08	1.84919e+08	1.97592e+08	2.01409e+08	1.96888e+08	1.90003e+08	2.43398e+08	2.10549e+08	2.09873e+08	2.12386e+08	2.19871e+08
D-aminoacyl-tRNA deacylase 1	Q8TEA8	DTD1	DNA metabolism;RNA metabolism OR transcription;other metabolic processes	nucleus;other cell component	nucleic acid binding activity;other molecular function	2.6851e+06	4.15028e+06	2.44996e+06	2.87984e+06	3.53499e+06	2.47163e+06	3.00669e+06	2.97359e+06	2.90779e+06	2.95342e+06	3.04e+06	2.99643e+06	1.58577e+06	3.31899e+06	3.17319e+06
DAZ-associated protein 1	Q96EP5	DAZAP1	cell cycle OR cell proliferation;developmental processes;other biological processes	cytosol;nucleus;other cell component	nucleic acid binding activity	5.58397e+06	7.08777e+06	5.28204e+06	4.81454e+06	6.1653e+06	5.05178e+06	4.64702e+06	3.96791e+06	4.30445e+06	4.43386e+06	5.7754e+06	7.19838e+06	7.73976e+06	6.53461e+06	8.49224e+06
DBIRD complex subunit ZNF326	Q5BKZ1	ZNF326	RNA metabolism OR transcription;other metabolic processes;other biological processes	nucleus;other cell component	nucleic acid binding activity;other molecular function	1.52624e+07	1.62048e+07	1.173e+07	1.36009e+07	1.3149e+07	1.0864e+07	9.80727e+06	1.29955e+07	1.12488e+07	9.53875e+06	2.58261e+07	1.97312e+07	1.99014e+07	1.93605e+07	2.33821e+07
DCN1-like protein 1	Q96GG9	DCUN1D1	protein metabolism;other metabolic processes;other biological processes	cytosol;nucleus;other cell component	other molecular function		975213		1.43061e+06	743172	1.23879e+06	798271	819800	1.30987e+06		2.79537e+06	1.30793e+06	819404	1.00877e+06	2.02209e+06
DCN1-like protein 3	Q8IWE4	DCUN1D3	protein metabolism;other metabolic processes;other biological processes	plasma membrane;other membranes;nucleus;other cell component	other molecular function	727224	320116	627011	730315	689978	1.00137e+06	660983	286229	436755		832993	613941	605177	734099	499938
dCTP pyrophosphatase 1	Q9H773	DCTPP1	DNA metabolism;other metabolic processes;stress response	cytosol;mitochondrion;nucleus	other molecular function	5.37743e+06	1.23353e+07	4.25778e+06	6.39817e+06	8.04247e+06	5.39334e+06	6.33394e+06	5.25232e+06	5.3179e+06	7.13878e+06	8.74219e+06	6.45789e+06	5.55716e+06	6.24981e+06	8.34376e+06
D-dopachrome decarboxylase	P30046	DDT	other metabolic processes;other biological processes	non-structural extracellular;other cell component	signal transduction activity or receptor binding;other molecular function	3.34858e+06	5.40458e+06	2.68408e+06	4.08601e+06	4.23122e+06	1.61611e+06	3.06105e+06	2.5675e+06	2.90913e+06	3.12536e+06	4.7746e+06	3.70706e+06	3.34697e+06	4.46405e+06	4.84517e+06
DDRGK domain-containing protein 1	Q96HY6	DDRGK1	cell organization and biogenesis;protein metabolism;other metabolic processes;stress response;developmental processes;other biological processes	other membranes;ER/Golgi;nucleus;other cell component	other molecular function	3.83242e+07	2.85591e+07	4.00938e+07	3.64665e+07	3.56801e+07	4.20726e+07	4.16978e+07	4.39035e+07	4.59463e+07	3.99028e+07	3.45839e+07	4.03156e+07	4.06378e+07	3.73797e+07	3.38365e+07
Death-inducer obliterator 1	Q9BTC0	DIDO1	RNA metabolism OR transcription;other metabolic processes;signal transduction	cytoskeleton;nucleus;other cell component	other molecular function	2.53542e+06	4.10164e+06	1.84594e+06	2.1457e+06	3.20237e+06	3.0041e+06	2.62157e+06	1.9314e+06	3.60863e+06	2.34026e+06	1.70845e+06	1.73767e+06	1.43013e+06	1.56971e+06	1.76052e+06
Dedicator of cytokinesis protein 7	Q96N67	DOCK7	cell cycle OR cell proliferation;cell organization and biogenesis;transport;developmental processes;signal transduction;other biological processes	other cell component	enzyme regulator activity;other molecular function	1.21262e+06	926780	865027	1.04924e+06	1.15168e+06	1.98483e+06	1.41107e+06	2.10316e+06	2.88087e+06	609017	3.50851e+06	1.84737e+06	2.10883e+06	3.21077e+06	641462
Dehydrogenase/reductase SDR family member 1	Q96LJ7	DHRS1		ER/Golgi	other molecular function	2.63025e+06	2.0589e+06	3.08505e+06	2.57609e+06	2.49821e+06	2.31142e+06	2.08406e+06	1.9648e+06	2.09812e+06	1.89167e+06	781347	1.28366e+06		867523
Dehydrogenase/reductase SDR family member 4	Q9BTZ2	DHRS4	other metabolic processes;other biological processes	other membranes;cytosol;mitochondrion;ER/Golgi;nucleus;other cytoplasmic organelle	other molecular function	3.36102e+07	2.71205e+07	3.38072e+07	3.10169e+07	3.44141e+07	3.06321e+07	3.79204e+07	3.17397e+07	2.97547e+07	3.78969e+07	1.9785e+07	2.58798e+07	2.46748e+07	2.51399e+07	2.25241e+07
Dehydrogenase/reductase SDR family member 7	Q9Y394	DHRS7	other metabolic processes	other membranes;ER/Golgi	other molecular function	5.80783e+07	46828914	6.16753e+07	5.64191e+07	5.39827e+07	5.49126e+07	5.46553e+07	5.60463e+07	5.41255e+07	5.30511e+07	5.83471e+07	6.91849e+07	6.01964e+07	6.58233e+07	6.17689e+07
Dehydrogenase/reductase SDR family member 7B	Q6IAN0	DHRS7B	other metabolic processes;stress response;developmental processes;other biological processes	other membranes;ER/Golgi;nucleus;other cytoplasmic organelle;other cell component	other molecular function	4.12311e+06	4.09571e+06	5.35904e+06	5.54264e+06	3.94513e+06	4.73942e+06	3.88465e+06	2.21305e+06	5.9276e+06	4.98071e+06	4.17882e+06	4.7591e+06	2.34795e+06	4.90762e+06	3.84792e+06
Delta(14)-sterol reductase LBR	Q14739	LBR	other metabolic processes;developmental processes	other membranes;ER/Golgi;nucleus;other cell component	nucleic acid binding activity;other molecular function	6.08933e+07	4.41776e+07	4.9903e+07	5.68638e+07	5.30793e+07	4.55068e+07	4.46117e+07	5.13213e+07	5.87595e+07	5.85519e+07	3.17003e+07	3.82398e+07	3.8797e+07	4.17546e+07	3.56319e+07
Delta(14)-sterol reductase TM7SF2	O76062	TM7SF2	other metabolic processes	plasma membrane;other membranes;ER/Golgi;nucleus;other cell component	other molecular function	1.17591e+06	1.331e+06	1.48363e+06	1.12414e+06	1.3294e+06		1.97703e+06	2.23263e+06	1.82854e+06	1.9629e+06	892147	1.31802e+06	1.33005e+06	1.33238e+06	1.13324e+06
Delta(24)-sterol reductase	Q15392	DHCR24	cell organization and biogenesis;protein metabolism;other metabolic processes;stress response;developmental processes;signal transduction;other biological processes	other membranes;cytosol;cytoskeleton;ER/Golgi;nucleus;other cell component	other molecular function	2.40447e+08	2.00376e+08	2.59526e+08	2.497e+08	2.18808e+08	2.77183e+08	2.77425e+08	3.00638e+08	2.73724e+08	2.6101e+08	2.31206e+08	2.3652e+08	2.44778e+08	2.54966e+08	2.43905e+08
Delta(3,5)-Delta(2,4)-dienoyl-CoA isomerase, mitochondrial	Q13011	ECH1	other metabolic processes	cytosol;mitochondrion;other cytoplasmic organelle	other molecular function	3.03679e+08	2.70904e+08	3.03198e+08	3.15328e+08	3.1851e+08	3.23207e+08	3.25462e+08	3.66946e+08	3.59578e+08	4.17863e+08	2.01274e+08	2.22995e+08	2.25989e+08	2.06658e+08	2.04246e+08
Delta-1-pyrroline-5-carboxylate dehydrogenase, mitochondrial	P30038	ALDH4A1	other metabolic processes	cytosol;mitochondrion	other molecular function	6.88894e+06	6.3294e+06	7.31003e+06	5.95671e+06	6.60068e+06	6.10697e+06	6.64872e+06	6.04125e+06	6.05179e+06	7.01975e+06	4.00262e+06	5.17816e+06	4.6098e+06	4.97451e+06	4.6315e+06
Delta-1-pyrroline-5-carboxylate synthase	P54886	ALDH18A1	other metabolic processes	other membranes;mitochondrion	kinase activity;other molecular function	7.68879e+08	7.05936e+08	8.37409e+08	7.96924e+08	7.79865e+08	6.59318e+08	7.32006e+08	6.96731e+08	6.92743e+08	7.42192e+08	4.22588e+08	4.93418e+08	4.99913e+08	4.92703e+08	4.94882e+08
DENN domain-containing protein 1A	Q8TEH3	DENND1A	transport;other biological processes	plasma membrane;other membranes;cytosol;nucleus;other cell component	enzyme regulator activity;other molecular function	2.49985e+06	1.65781e+06	526883	1.5427e+06	1.70638e+06	1.67459e+06	615613	1.60635e+06	671646	2.00477e+06	600212	1.69699e+06		1.47361e+06	1.10951e+06
Density-regulated protein	O43583	DENR	cell organization and biogenesis;protein metabolism;other metabolic processes;other biological processes		nucleic acid binding activity	738176	1.0882e+06	531912	668583	827162	607340	641337	599496	589666	573868	834538	654630	631257	547320	832719
Deoxyguanosine kinase, mitochondrial	Q16854	DGUOK	protein metabolism;other metabolic processes;other biological processes	cytosol;mitochondrion;other cell component	kinase activity;other molecular function	2.3993e+06	1.8244e+06	2.89237e+06	2.99058e+06	3.05652e+06	3.53654e+06	2.70362e+06	3.65972e+06	3.93462e+06	3.90874e+06	1.26419e+06	1.64267e+06	2.33488e+06	1.14583e+06	1.26335e+06
Deoxynucleotidyltransferase terminal-interacting protein 2	Q5QJE6	DNTTIP2	RNA metabolism OR transcription;other metabolic processes	nucleus;other cell component		2.25282e+06	1.32111e+06	1.5532e+06	1.497e+06	1.75851e+06	1.73182e+06	2.41783e+06	2.89807e+06	1.94183e+06	1.604e+06	6.45816e+06	5.9774e+06	5.52868e+06	3.85141e+06	5.96593e+06
Deoxyribonuclease TATDN1	Q6P1N9	TATDN1	DNA metabolism;other metabolic processes	nucleus	other molecular function	1.61005e+06	1.32775e+06	2.00807e+06	2.74817e+06	2.45382e+06	2.66727e+06	2.23826e+06	1.41098e+06	2.43944e+06	2.62549e+06	2.02444e+06	2.32601e+06	2.13529e+06	1.02077e+06	1.88146e+06
Deoxyribonuclease-2-alpha	O00115	DNASE2	cell organization and biogenesis;DNA metabolism;other metabolic processes;developmental processes;other biological processes	other cytoplasmic organelle	nucleic acid binding activity;other molecular function	562964	683213	941441	960556	695830	1.28769e+06	1.43159e+06	1.34881e+06	1.44293e+06	1.46252e+06	888360	1.01286e+06	1.05392e+06	744349	820167
Deoxyribose-phosphate aldolase	Q9Y315	DERA	other metabolic processes	non-structural extracellular;cytosol;nucleus;other cell component	other molecular function	3.9662e+06	4.27159e+06	4.75931e+06	2.95717e+06	5.11849e+06	5.9889e+06	4.686e+06	4.72457e+06	6.44903e+06	5.45964e+06	8.20207e+06	9.49251e+06	8.2873e+06	7.86957e+06	9.04432e+06
Deoxyuridine 5'-triphosphate nucleotidohydrolase, mitochondrial	P33316	DUT	DNA metabolism;other metabolic processes	mitochondrion;nucleus	other molecular function	4.70777e+06	6.34553e+06	3.81774e+06	5.33836e+06	3.95295e+06	5.52969e+06	6.07762e+06	7.2105e+06	6.16631e+06	6.91473e+06	5.92837e+06	3.09809e+06	3.73564e+06	3.47291e+06	3.71809e+06
Derlin-2	Q9GZP9	DERL2	protein metabolism;other metabolic processes;stress response;transport;signal transduction;other biological processes	other membranes;ER/Golgi;other cytoplasmic organelle	other molecular function	4.06515e+06	890212	3.80492e+06	4.78333e+06	4.03889e+06	4.57595e+06	4.1817e+06	3.98949e+06	4.31521e+06	2.25693e+06	3.80555e+06	3.1372e+06	2.66414e+06	4.50274e+06	3.36946e+06
Desmoglein-2	Q14126	DSG2	cell adhesion;cell organization and biogenesis;developmental processes;other biological processes	plasma membrane;other membranes;other cell component	other molecular function	1.11861e+07	6.36327e+06	1.24817e+07	1.03608e+07	1.05038e+07	7.94125e+06	9.13391e+06	1.00821e+07	8.38639e+06	9.77979e+06	1.19212e+07	1.00384e+07	1.27533e+07	1.1035e+07	1.16437e+07
Desmoplakin	P15924	DSP	cell adhesion;cell organization and biogenesis;protein metabolism;other metabolic processes;stress response;developmental processes;other biological processes	plasma membrane;other membranes;cytoskeleton;other cell component	cytoskeletal activity;other molecular function	6.15357e+06	6.36333e+06	6.64149e+06	5.54056e+06	4.78583e+06	2.97571e+06	6.11303e+06	7.86081e+06	5.47504e+06	5.72535e+06	8.32553e+06	6.67105e+06	9.56031e+06	7.88336e+06	7.72922e+06
Destrin	P60981	DSTN	cell organization and biogenesis;other biological processes	cytoskeleton;other cell component	cytoskeletal activity	3.77447e+06	5.27462e+06	2.70275e+06	3.08044e+06	3.7936e+06	3.66766e+06	3.98649e+06	3.85713e+06	3.65153e+06	3.49803e+06	4.31114e+06	3.01804e+06	3.50487e+06	3.89997e+06	3.96323e+06
Deubiquitinating protein VCPIP1	Q96JH7	VCPIP1	cell cycle OR cell proliferation;cell organization and biogenesis;protein metabolism;DNA metabolism;other metabolic processes;stress response;other biological processes	ER/Golgi;nucleus;other cell component	other molecular function	205710	359063	162070	170833	296985	172014	213820	205786	150791	135646	475428	295923	343552	344718	466243
Developmentally-regulated GTP-binding protein 1	Q9Y295	DRG1	protein metabolism;RNA metabolism OR transcription;other metabolic processes;developmental processes;other biological processes	cytosol;nucleus;other cell component	cytoskeletal activity;other molecular function	1.04831e+07	1.74621e+07	9.2868e+06	1.13951e+07	1.53486e+07	1.16476e+07	1.11208e+07	1.22107e+07	1.05546e+07	8.78003e+06	1.9431e+07	1.76336e+07	1.81756e+07	1.73653e+07	1.81181e+07
Developmentally-regulated GTP-binding protein 2	P55039	DRG2	protein metabolism;other metabolic processes;signal transduction	cytosol;nucleus;other cell component	nucleic acid binding activity;other molecular function	1.69284e+06	2.6566e+06	997862	946899	2.60241e+06	886810	1.87685e+06	972509	1.09079e+06	793320	3.67255e+06	2.04038e+06	1.92918e+06	2.92028e+06	2.42018e+06
Diablo IAP-binding mitochondrial protein	Q9NR28	DIABLO	stress response;signal transduction;other biological processes	plasma membrane;other membranes;cytosol;mitochondrion		6.36649e+07	5.26491e+07	6.18159e+07	6.35656e+07	6.13086e+07	6.42663e+07	6.47566e+07	6.16533e+07	7.05483e+07	7.20733e+07	4.17986e+07	4.72949e+07	4.7341e+07	4.30617e+07	3.9406e+07
Diacylglycerol lipase-beta	Q8NCG7	DAGLB	cell-cell signaling;cell cycle OR cell proliferation;other metabolic processes;developmental processes;signal transduction;other biological processes	plasma membrane;other membranes;nucleus	other molecular function	849464	662102	434000	694545	663880	889595	867644	663204	747038	645950	1.67342e+06	753110	1.71172e+06	1.47514e+06	1.81163e+06
Diacylglycerol O-acyltransferase 1	O75907	DGAT1	cell organization and biogenesis;other metabolic processes;other biological processes	plasma membrane;other membranes;ER/Golgi	other molecular function	2.31126e+06	1.81726e+06	3.22214e+06	2.45007e+06	2.15305e+06	1.78305e+06	904125	1.40654e+06	1.65595e+06	947164	1.77707e+06	2.47828e+06	2.28863e+06	3.05153e+06	2.46256e+06
Dickkopf-related protein 1	O94907	DKK1	cell-cell signaling;cell organization and biogenesis;developmental processes;signal transduction;other biological processes	non-structural extracellular;plasma membrane;other membranes;other cytoplasmic organelle	signal transduction activity or receptor binding;other molecular function	496882	542372	454988	378851	513311	578676	400921	451436	531069	464488	539359	616652	843640	634268	605208
Dihydrofolate reductase	P00374	DHFR	cell organization and biogenesis;other metabolic processes;stress response;developmental processes;other biological processes	cytosol;mitochondrion	nucleic acid binding activity;other molecular function		1.4225e+06		2.32383e+06		783189	1.18822e+06		896429	1.05409e+06	926945		1.07001e+06	1.03076e+06	1.10368e+06
Dihydrolipoyl dehydrogenase, mitochondrial	P09622	DLD	protein metabolism;other metabolic processes;developmental processes;other biological processes	cytoskeleton;mitochondrion;nucleus;other cytoplasmic organelle;other cell component	other molecular function	2.90082e+08	2.47547e+08	3.12742e+08	3.11285e+08	2.79172e+08	2.90373e+08	3.08653e+08	2.94885e+08	2.9031e+08	3.26839e+08	1.88146e+08	2.3039e+08	2.46993e+08	2.3663e+08	2.2313e+08
Dihydrolipoyllysine-residue acetyltransferase component of pyruvate dehydrogenase complex, mitochondrial	P10515	DLAT	other metabolic processes	mitochondrion;other cell component	other molecular function	1.53446e+08	1.37011e+08	1.67487e+08	1.55005e+08	1.51319e+08	1.6596e+08	1.72549e+08	1.64438e+08	1.6807e+08	1.8664e+08	1.04705e+08	1.21133e+08	1.19472e+08	1.16685e+08	1.16459e+08
Dihydrolipoyllysine-residue succinyltransferase component of 2-oxoglutarate dehydrogenase complex, mitochondrial	P36957	DLST	protein metabolism;other metabolic processes	cytosol;cytoskeleton;mitochondrion;nucleus;other cell component	other molecular function	1.00502e+08	8.90908e+07	1.1438e+08	1.01786e+08	1.02643e+08	1.20403e+08	1.22486e+08	1.25376e+08	1.23552e+08	1.28297e+08	8.6806e+07	9.40914e+07	9.08102e+07	8.98021e+07	8.26942e+07
Dihydroorotate dehydrogenase (quinone), mitochondrial	Q02127	DHODH	other metabolic processes	other membranes;cytosol;mitochondrion;nucleus	other molecular function	1.39369e+07	1.23903e+07	1.41102e+07	1.49133e+07	1.21161e+07	1.15092e+07	1.19418e+07	1.22153e+07	1.14598e+07	1.30635e+07	7.39215e+06	8.95521e+06	7.98483e+06	8.68579e+06	8.45566e+06
Dihydropteridine reductase	P09417	QDPR	other metabolic processes	cytosol;other cell component	other molecular function	4.54218e+06	6.07362e+06	4.97212e+06	5.31921e+06	5.43709e+06	4.7495e+06	5.26039e+06	5.20125e+06	3.64334e+06	4.96883e+06	5.86927e+06	4.84152e+06	4.60021e+06	5.60668e+06	5.56207e+06
Dihydropyrimidinase-related protein 2	Q16555	DPYSL2	cell organization and biogenesis;other metabolic processes;transport;developmental processes;signal transduction;other biological processes	plasma membrane;other membranes;cytosol;cytoskeleton	cytoskeletal activity;other molecular function	1.78175e+07	3.06213e+07	1.84776e+07	2.04735e+07	2.40503e+07	2.10743e+07	2.15372e+07	2.08957e+07	2.19008e+07	1.86367e+07	2.43519e+07	2.04195e+07	1.97425e+07	2.25519e+07	2.11982e+07
Dihydropyrimidine dehydrogenase [NADP(+)]	Q12882	DPYD	other metabolic processes	cytosol;other cell component	other molecular function	273734	3.07187e+06	1.68571e+06	2.11168e+06	2.56489e+06	1.58582e+06	1.63988e+06		1.64713e+06	1.84897e+06		2.72981e+06	165806		1.81693e+06
Dihydroxyacetone phosphate acyltransferase	O15228	GNPAT	cell organization and biogenesis;other metabolic processes;stress response;developmental processes;other biological processes	other membranes;cytosol;mitochondrion;other cytoplasmic organelle	other molecular function	9.86981e+07	7.96803e+07	1.05108e+08	1.03083e+08	1.00456e+08	8.32632e+07	8.32156e+07	8.631e+07	8.07455e+07	8.04745e+07	5.8632e+07	6.59879e+07	6.29945e+07	7.09221e+07	6.62961e+07
Dimethyladenosine transferase 1, mitochondrial	Q8WVM0	TFB1M	RNA metabolism OR transcription;other metabolic processes	mitochondrion	nucleic acid binding activity;other molecular function	8.62482e+06	5.09515e+06	5.83071e+06	5.07375e+06	4.47652e+06	4.61625e+06	3.6024e+06	4.41757e+06	5.36621e+06	7.18263e+06	1.52068e+06	2.82914e+06	2.42158e+06	2.41889e+06	2.72112e+06
Dimethyladenosine transferase 2, mitochondrial	Q9H5Q4	TFB2M	RNA metabolism OR transcription;other metabolic processes;other biological processes	mitochondrion	other molecular function	1.17266e+07	1.08111e+07	1.28331e+07	1.2742e+07	8.43808e+06	5.64992e+06	4.54563e+06	5.06145e+06	8.51988e+06	8.78217e+06	6.67597e+06	7.56476e+06	6.78384e+06	8.73883e+06	7.4472e+06
Dipeptidyl peptidase 1	P53634	CTSC	protein metabolism;other metabolic processes;other biological processes	non-structural extracellular;other membranes;cytoskeleton;ER/Golgi;nucleus;other cytoplasmic organelle;other cell component	enzyme regulator activity;other molecular function	1.90195e+08	1.54864e+08	1.5735e+08	1.69405e+08	1.52656e+08	1.38376e+08	1.27791e+08	1.15538e+08	1.39282e+08	1.26336e+08	7.29412e+07	7.87205e+07	8.09768e+07	9.01311e+07	7.96755e+07
Dipeptidyl peptidase 3	Q9NY33	DPP3	protein metabolism	cytosol;other cell component	other molecular function	5.94724e+07	9.04032e+07	5.32564e+07	6.2538e+07	7.81125e+07	6.78184e+07	6.2884e+07	6.24987e+07	6.04265e+07	5.86745e+07	9.49572e+07	8.58051e+07	8.03745e+07	9.05646e+07	8.79917e+07
Dipeptidyl peptidase 4	P27487	DPP4	cell adhesion;protein metabolism;other metabolic processes;stress response;signal transduction;other biological processes	non-structural extracellular;plasma membrane;other membranes;other cell component	signal transduction activity or receptor binding;other molecular function	7.33597e+07	5.61636e+07	6.69458e+07	6.4413e+07	5.97495e+07	5.6923e+07	5.03711e+07	5.34279e+07	5.67495e+07	5.15169e+07	8.75231e+07	9.0445e+07	8.20545e+07	9.79652e+07	8.97867e+07
Dipeptidyl peptidase 9	Q86TI2	DPP9		cytosol;cytoskeleton;nucleus;other cell component	other molecular function	312410	564723	204054	238480	270940		201128		171191	218742	592450	295045	425335	465900	490852
Diphosphomevalonate decarboxylase	P53602	MVD	other metabolic processes;other biological processes	cytosol	other molecular function	3.67936e+06	5163493	2.02529e+06	2.23714e+06	4.47014e+06	4.90819e+06	5.17599e+06	5.84418e+06	5.67217e+06	3.86161e+06	6.94288e+06	4.46398e+06	5.10706e+06	5.35496e+06	5.94664e+06
Disabled homolog 2	P98082	DAB2	cell-cell signaling;cell organization and biogenesis;transport;signal transduction;other biological processes	plasma membrane;other membranes;cytosol;nucleus;other cytoplasmic organelle;other cell component	signal transduction activity or receptor binding;other molecular function	777002	1.0749e+06		1.29594e+06		1.25926e+06	1.36663e+06	1.85596e+06	1.61798e+06	1.90255e+06	1.10901e+06	1.25747e+06	1.24958e+06	1.05731e+06
Disintegrin and metalloproteinase domain-containing protein 10	O14672	ADAM10	cell-cell signaling;cell organization and biogenesis;protein metabolism;other metabolic processes;transport;developmental processes;signal transduction;other biological processes	plasma membrane;other membranes;ER/Golgi;nucleus;other cell component	signal transduction activity or receptor binding;other molecular function	5.4412e+07	4.23672e+07	5.82809e+07	5.66839e+07	5.20669e+07	6.04222e+07	5.6654e+07	4.68915e+07	5.43003e+07	4.92301e+07	5.39624e+07	5.95532e+07	5.45514e+07	4.9944e+07	5.21875e+07
Disintegrin and metalloproteinase domain-containing protein 9	Q13443	ADAM9	cell adhesion;protein metabolism;other metabolic processes;stress response;signal transduction;other biological processes	non-structural extracellular;plasma membrane;other membranes;other cell component	signal transduction activity or receptor binding;other molecular function	2.07996e+07	1.5937e+07	1.61533e+07	1.73438e+07	1.53254e+07	1.65448e+07	1.70595e+07	1.64725e+07	1.52956e+07	1.82582e+07	1.61812e+07	1.7995e+07	1.52799e+07	1.70274e+07	1.63327e+07
Disks large homolog 1	Q12959	DLG1	cell adhesion;cell-cell signaling;cell cycle OR cell proliferation;cell organization and biogenesis;protein metabolism;other metabolic processes;developmental processes;other biological processes	extracellular matrix;plasma membrane;other membranes;cytosol;cytoskeleton;ER/Golgi;nucleus;other cell component	cytoskeletal activity;kinase activity;other molecular function	921665	1.56508e+06	2.1541e+06	2.22125e+06	2.62592e+06	2.39244e+06	2.29722e+06	2.35075e+06	1.77379e+06	1.94197e+06	3.92437e+06	3.34967e+06	4.04046e+06	2.5945e+06	2.64584e+06
Distal membrane-arm assembly complex protein 2	Q9NW81	DMAC2	cell organization and biogenesis;protein metabolism;other metabolic processes	mitochondrion;other cell component		1.39261e+06	943938	1.32077e+06	1.10657e+06	941443	1.05317e+06	1.01137e+06	927133	885520	891343	868055	623500	797027	1.04564e+06	787236
Divergent protein kinase domain 1B	Q5VUD6	DIPK1B		other membranes;ER/Golgi		173236	250100	105693	148983	107636	80279	65554.9	78001	77162.9		112616	104115	71415.5	74225.2	131136
Divergent protein kinase domain 2A	Q8NDZ4	DIPK2A	cell cycle OR cell proliferation;developmental processes;other biological processes	non-structural extracellular;other membranes;ER/Golgi		5.34624e+06	4.89819e+06	6.01509e+06	6.01719e+06	5.72475e+06	5.09139e+06	5.32138e+06	4.94433e+06	4.82596e+06	5.89296e+06	4.87557e+06	5.84296e+06	5.42026e+06	5.80582e+06	5.34502e+06
DNA (cytosine-5)-methyltransferase 1	P26358	DNMT1	cell organization and biogenesis;DNA metabolism;other metabolic processes;developmental processes;signal transduction;other biological processes	nucleus;other cell component	nucleic acid binding activity;other molecular function	5.3048e+06	8.25138e+06	4.26238e+06	2.76228e+06	6.03803e+06	1.18269e+06	3.01467e+06	2.41856e+06	3.72676e+06	3.82519e+06	1.11929e+07	9.49673e+06	9.8449e+06	1.06538e+07	7.73065e+06
DNA damage-binding protein 1	Q16531	DDB1	cell-cell signaling;protein metabolism;DNA metabolism;other metabolic processes;stress response;signal transduction;other biological processes	nucleus;other cell component	nucleic acid binding activity;other molecular function	5.49871e+07	8.04199e+07	5.35562e+07	5.97129e+07	7.32271e+07	5.24714e+07	5.32858e+07	5.39545e+07	5.06945e+07	4.89031e+07	9.80496e+07	8.76489e+07	9.08213e+07	9.03203e+07	9.43011e+07
DNA fragmentation factor subunit alpha	O00273	DFFA	cell organization and biogenesis;DNA metabolism;other metabolic processes;other biological processes	plasma membrane;other membranes;cytosol;nucleus;other cell component	enzyme regulator activity;other molecular function	4.41796e+06	390029	200710	4.84458e+06	4.18725e+06	96030.4	190144	104873	168308	145221	7.46262e+06	6.76899e+06	242439	4.73562e+06	311113
DNA ligase 3	P49916	LIG3	cell cycle OR cell proliferation;cell organization and biogenesis;DNA metabolism;other metabolic processes;stress response;other biological processes	mitochondrion;nucleus;other cell component	nucleic acid binding activity;other molecular function	248124	516692	254118	253150	459735	200600	273433	366246	242664	255444	563782		398144	299559	504707
DNA methyltransferase 1-associated protein 1	Q9NPF5	DMAP1	cell organization and biogenesis;protein metabolism;DNA metabolism;other metabolic processes;stress response;other biological processes	cytosol;nucleus;other cell component	other molecular function	2.03433e+06	1.76609e+06	1.85919e+06	2.14742e+06	2.00148e+06	1.98816e+06	1.81362e+06	1.72642e+06	2.14391e+06	1.6929e+06	2.25527e+06	2.52997e+06	2.34084e+06	1.94267e+06	1.90427e+06
DNA mismatch repair protein Mlh1	P40692	MLH1	cell cycle OR cell proliferation;cell organization and biogenesis;DNA metabolism;RNA metabolism OR transcription;other metabolic processes;stress response;developmental processes;signal transduction;other biological processes	nucleus;other cell component	nucleic acid binding activity;other molecular function	353344	489086	219439	267615	364767	166808	152455	178457	188430	189961	567803	361492	438620	367754	416850
DNA mismatch repair protein Msh2	P43246	MSH2	cell cycle OR cell proliferation;cell organization and biogenesis;DNA metabolism;other metabolic processes;stress response;developmental processes;signal transduction;other biological processes	nucleus;other cell component	nucleic acid binding activity;other molecular function	2.16742e+06	3.60697e+06	1.57344e+06	2.19099e+06	2.60468e+06	1.90916e+06	1.56317e+06	1.82011e+06	1.99571e+06	1.22711e+06	3.56302e+06	2.84612e+06	3.10613e+06	3.42908e+06	2.93954e+06
DNA mismatch repair protein Msh6	P52701	MSH6	cell cycle OR cell proliferation;DNA metabolism;other metabolic processes;stress response;developmental processes;signal transduction;other biological processes	cytosol;ER/Golgi;nucleus;other cell component	nucleic acid binding activity;other molecular function	2.24318e+06	4586891	2.74994e+06	3.09781e+06	4.00659e+06	2.12523e+06	1.76292e+06	2.8256e+06	2.52276e+06	1.23876e+06	5.8709e+06	4.5702e+06	4.58576e+06	4.67212e+06	5.16471e+06
DNA polymerase subunit gamma-1	P54098	POLG	cell organization and biogenesis;DNA metabolism;other metabolic processes;stress response	mitochondrion;other cell component	nucleic acid binding activity;other molecular function	3.29447e+06	5.00656e+06	4.31656e+06	4.42888e+06	5.30633e+06	4.21547e+06	2.99738e+06	3.59859e+06	4.32051e+06	2.44547e+06	3.14475e+06	1.55579e+06	2.68484e+06	1.69773e+06	4.01186e+06
DNA polymerase subunit gamma-2, mitochondrial	Q9UHN1	POLG2	cell organization and biogenesis;DNA metabolism;other metabolic processes;stress response;developmental processes;other biological processes	mitochondrion;other cell component	enzyme regulator activity;nucleic acid binding activity;other molecular function	8.78994e+06	7.16371e+06	8.94817e+06	8.08368e+06	7.45012e+06	6.23504e+06	8.11202e+06	6.31516e+06	6.58198e+06	8.12786e+06	4.36004e+06	5.08868e+06	4.8587e+06	5.19096e+06	4.71828e+06
DNA repair protein RAD50	Q92878	RAD50	cell cycle OR cell proliferation;cell organization and biogenesis;DNA metabolism;other metabolic processes;stress response;other biological processes	nucleus;other cell component	nucleic acid binding activity;other molecular function	1.56265e+06	2.33256e+06	1.03907e+06	1.18762e+06	1.86268e+06	1.05647e+06	1.39173e+06	760544	1.20453e+06	1.23969e+06	2.70651e+06	2.4913e+06	2.33485e+06	2.39455e+06	2.43851e+06
DNA repair protein XRCC1	P18887	XRCC1	cell organization and biogenesis;DNA metabolism;other metabolic processes;stress response;developmental processes;other biological processes	nucleus;other cell component	nucleic acid binding activity;other molecular function	932737	2.33554e+06	1.57189e+06	1.12011e+06	1.98852e+06	1.6453e+06	1.59427e+06	1.64569e+06	1.61255e+06	1.62905e+06	2.98428e+06	2.98656e+06	2.36689e+06	2.62905e+06	2.57512e+06
DNA replication licensing factor MCM2	P49736	MCM2	cell cycle OR cell proliferation;cell organization and biogenesis;DNA metabolism;other metabolic processes;stress response;other biological processes	nucleus;other cell component	nucleic acid binding activity;other molecular function	6.35767e+07	115429167	6.85032e+07	7.59175e+07	1.04289e+08	7.14392e+07	7.15684e+07	7.70021e+07	8.03798e+07	5.94368e+07	1.61331e+08	1.38512e+08	1.52442e+08	1.37076e+08	1.5101e+08
DNA replication licensing factor MCM3	P25205	MCM3	cell cycle OR cell proliferation;cell organization and biogenesis;DNA metabolism;other metabolic processes;stress response	cytoskeleton;nucleus;other cell component	nucleic acid binding activity;other molecular function	5.00026e+07	8.57194e+07	4.68204e+07	5.68249e+07	6.33995e+07	5.06058e+07	5.20418e+07	5.77295e+07	4.9327e+07	4.48718e+07	8.48812e+07	7.50297e+07	7.95305e+07	8.12894e+07	9.12348e+07
DNA replication licensing factor MCM4	P33991	MCM4	cell cycle OR cell proliferation;cell organization and biogenesis;DNA metabolism;other metabolic processes;stress response	nucleus;other cell component	nucleic acid binding activity;other molecular function	6.57193e+07	1.18599e+08	7.31295e+07	8.23815e+07	9.47178e+07	7.53528e+07	6.85341e+07	8.11791e+07	8.4894e+07	5.66134e+07	1.73265e+08	1.40133e+08	1.38243e+08	1.47648e+08	1.53379e+08
DNA replication licensing factor MCM5	P33992	MCM5	cell cycle OR cell proliferation;cell organization and biogenesis;DNA metabolism;other metabolic processes;stress response	cytosol;nucleus;other cell component	nucleic acid binding activity;other molecular function	2.18184e+07	3.22381e+07	2.07925e+07	2.12446e+07	3.04626e+07	1.82297e+07	2.30037e+07	2.70189e+07	2.68537e+07	1.66528e+07	4.24181e+07	3.23426e+07	3.43301e+07	3.72909e+07	4.12974e+07
DNA replication licensing factor MCM6	Q14566	MCM6	cell cycle OR cell proliferation;cell organization and biogenesis;DNA metabolism;other metabolic processes;stress response	nucleus;other cell component	nucleic acid binding activity;other molecular function	9.2812e+07	1.45741e+08	8.99521e+07	9.22518e+07	1.23636e+08	8.83903e+07	9.22236e+07	9.90869e+07	8.89929e+07	8.32241e+07	1.93862e+08	1.60063e+08	1.67487e+08	1.7142e+08	1.85466e+08
DNA replication licensing factor MCM7	P33993	MCM7	cell cycle OR cell proliferation;cell organization and biogenesis;DNA metabolism;other metabolic processes;stress response;other biological processes	cytosol;nucleus;other cell component	nucleic acid binding activity;other molecular function	1.22513e+08	1.56397e+08	1.27779e+08	1.19527e+08	1.39097e+08	1.19424e+08	1.22152e+08	1.26271e+08	1.06092e+08	9.75578e+07	1.76924e+08	1.6665e+08	1.62175e+08	1.7039e+08	1.86654e+08
DNA topoisomerase 1	P11387	TOP1	cell organization and biogenesis;protein metabolism;DNA metabolism;other metabolic processes;developmental processes;other biological processes	nucleus;other cell component	nucleic acid binding activity;kinase activity;other molecular function	1.59224e+07	3.17096e+07	1.6496e+07	2.4916e+07	2.80647e+07	1.47012e+07	1.41413e+07	1.44358e+07	1.56169e+07	1.29936e+07	3.29595e+07	2.70122e+07	2.83619e+07	3.19526e+07	3.47801e+07
DNA topoisomerase 2-alpha	P11388	TOP2A	cell cycle OR cell proliferation;cell organization and biogenesis;DNA metabolism;other metabolic processes;stress response;developmental processes;other biological processes	nucleus;other cell component	nucleic acid binding activity;other molecular function	1.92684e+07	3.70303e+07	1.58281e+07	2.03052e+07	2.46722e+07	1.58247e+07	1.51969e+07	1.96327e+07	1.79747e+07	1.90575e+07	5.21858e+07	4.36172e+07	5.06709e+07	4.2241e+07	4.58788e+07
DNA topoisomerase 2-beta	Q02880	TOP2B	cell cycle OR cell proliferation;cell organization and biogenesis;DNA metabolism;other metabolic processes;developmental processes;other biological processes	cytosol;nucleus;other cell component	nucleic acid binding activity;other molecular function	610409	1.13995e+06		834354	920877	799286	733540	767711	793953		1.44281e+06	1.92167e+06	1.30729e+06	1.34098e+06	1.27014e+06
DNA-(apurinic or apyrimidinic site) endonuclease	P27695	APEX1	cell organization and biogenesis;DNA metabolism;RNA metabolism OR transcription;other metabolic processes;stress response;other biological processes	cytoskeleton;mitochondrion;ER/Golgi;translational apparatus;nucleus;other cell component	nucleic acid binding activity;other molecular function	3.40883e+07	6.05372e+07	3.6155e+07	3.85306e+07	4.6876e+07	2.72674e+07	2.39319e+07	2.5125e+07	3.06835e+07	2.1145e+07	5.71429e+07	3.76117e+07	3.96687e+07	4.42765e+07	4.78087e+07
DNA-dependent protein kinase catalytic subunit	P78527	PRKDC	cell cycle OR cell proliferation;cell organization and biogenesis;protein metabolism;DNA metabolism;RNA metabolism OR transcription;other metabolic processes;stress response;developmental processes;signal transduction;other biological processes	cytosol;nucleus;other cell component	nucleic acid binding activity;kinase activity;other molecular function	1.13887e+08	2.0658e+08	1.12644e+08	1.30712e+08	1.54258e+08	1.26622e+08	1.20039e+08	1.30614e+08	1.18186e+08	9.95055e+07	2.07135e+08	1.82579e+08	1.91997e+08	1.97434e+08	2.12123e+08
DNA-directed RNA polymerase I subunit RPA2	Q9H9Y6	POLR1B	cell organization and biogenesis;RNA metabolism OR transcription;other metabolic processes;developmental processes	cytosol;nucleus;other cell component	nucleic acid binding activity;other molecular function	965614	1.2465e+06		210825	1.39715e+06	988276	1.0743e+06	1.11269e+06	917675	1.11868e+06	854547	537745	1.26811e+06	595464	1.20783e+06
DNA-directed RNA polymerase II subunit RPB1	P24928	POLR2A	RNA metabolism OR transcription;other metabolic processes;other biological processes	nucleus;other cell component	nucleic acid binding activity;other molecular function	1.9445e+07	1.85672e+07	2.17858e+07	2.27186e+07	1.96761e+07	1.87258e+07	1.97718e+07	2.05962e+07	2.12382e+07	2.14438e+07	2.63007e+07	2.39343e+07	2.34825e+07	2.32727e+07	2.2365e+07
DNA-directed RNA polymerase II subunit RPB11-a	P52435	POLR2J	RNA metabolism OR transcription;other metabolic processes	nucleus	nucleic acid binding activity;other molecular function	1.57633e+06	1.56888e+06	1.99408e+06	2.65504e+06	1.72339e+06	1.57975e+06	1.85555e+06	1.62275e+06	1.55992e+06	1.50103e+06	1.65667e+06	1.2559e+06	2.06323e+06	2.32375e+06	1.64001e+06
DNA-directed RNA polymerase II subunit RPB2	P30876	POLR2B	RNA metabolism OR transcription;other metabolic processes	nucleus	nucleic acid binding activity;other molecular function	2.80512e+07	2.79942e+07	3.28591e+07	2.77342e+07	3.24593e+07	2.77141e+07	3.06069e+07	2.9087e+07	2.72408e+07	2.62705e+07	3.24375e+07	3.21099e+07	3.10519e+07	2.96753e+07	2.69491e+07
DNA-directed RNA polymerase II subunit RPB3	P19387	POLR2C	RNA metabolism OR transcription;other metabolic processes	cytosol;nucleus	nucleic acid binding activity;other molecular function	7.6543e+06	9162092	9.05045e+06	9.21716e+06	6.52407e+06	1.30165e+07	9.6518e+06	7.77811e+06	6.43114e+06	5.93363e+06	7.91498e+06	9.54099e+06	7.29925e+06	8.54515e+06	7.74558e+06
DNA-directed RNA polymerase II subunit RPB4	O15514	POLR2D	cell organization and biogenesis;RNA metabolism OR transcription;other metabolic processes;stress response;transport;other biological processes	cytosol;nucleus;other cell component	other molecular function	669977	451596	711135	820443	617361	625919	668113	783148	647100	546827	362014	590418	947909	738495	693662
DNA-directed RNA polymerase II subunit RPB9	P36954	POLR2I	DNA metabolism;RNA metabolism OR transcription;other metabolic processes;stress response	nucleus	nucleic acid binding activity;other molecular function	1.67442e+06	1.40398e+06	2.09191e+06	1.81185e+06	1.72447e+06	1.71033e+06	1.54815e+06	2.05506e+06	1.58727e+06	1.74421e+06	1.0448e+06	1.54327e+06	1.90349e+06	1.82197e+06	1.5748e+06
DNA-directed RNA polymerase, mitochondrial	O00411	POLRMT	RNA metabolism OR transcription;other metabolic processes	mitochondrion;other cell component	nucleic acid binding activity;other molecular function	7.07078e+06	5.47295e+06	7.6458e+06	6.72983e+06	4.83611e+06	3.05077e+06	2.60105e+06	3.11736e+06	2.91683e+06	3.85912e+06	3.70768e+06	3.77699e+06	2.67593e+06	3.04832e+06	3.83425e+06
DNA-directed RNA polymerases I, II, and III subunit RPABC1	P19388	POLR2E	RNA metabolism OR transcription;other metabolic processes	cytosol;nucleus;other cell component	nucleic acid binding activity;other molecular function	1.0844e+07	1.08115e+07	1.14279e+07	1.03834e+07	1.23854e+07	9.74472e+06	1.1114e+07	1.18682e+07	1.23371e+07	1.2389e+07	1.33152e+07	1.31163e+07	1.37013e+07	1.31652e+07	1.24877e+07
DNA-directed RNA polymerases I, II, and III subunit RPABC3	P52434	POLR2H	RNA metabolism OR transcription;other metabolic processes	cytosol;nucleus;other cell component	nucleic acid binding activity;other molecular function	4.79732e+06	4.76672e+06	4.17523e+06	4.34129e+06	4.40669e+06	3.91278e+06	3.54676e+06	3.17753e+06	3.36198e+06	4.63898e+06	6.97215e+06	4.92586e+06	4.75539e+06	3.78811e+06	5.11037e+06
DNA-directed RNA polymerases I, II, and III subunit RPABC5	P62875	POLR2L	RNA metabolism OR transcription;other metabolic processes;other biological processes	cytosol;nucleus	nucleic acid binding activity;other molecular function	3.33702e+06	2.75422e+06	3.45297e+06	3.49392e+06	2.88205e+06	3.52262e+06	3.41317e+06	2.96015e+06	3.36454e+06	3.55984e+06	4.87561e+06	3.76594e+06	4.16418e+06	3.60984e+06	4.43664e+06
DnaJ homolog subfamily A member 1	P31689	DNAJA1	stress response;other biological processes	other membranes;cytosol;cytoskeleton;mitochondrion;ER/Golgi;nucleus;other cell component	signal transduction activity or receptor binding;other molecular function	3.12478e+07	3.47346e+07	2.77567e+07	3.12755e+07	3.19151e+07	2.10668e+07	1.85076e+07	2.20017e+07	2.08747e+07	2.02098e+07	6.18308e+07	5.45977e+07	5.07548e+07	5.36391e+07	5.85707e+07
DnaJ homolog subfamily A member 2	O60884	DNAJA2	stress response;other biological processes	other membranes;cytosol	other molecular function	6.57971e+06	9.01703e+06	6.43176e+06	8.01405e+06	9.16285e+06	7.68119e+06	6.30232e+06	7.10843e+06	9.28501e+06	7.91227e+06	1.14185e+07	1.18222e+07	1.44729e+07	1.12897e+07	1.00827e+07
DnaJ homolog subfamily A member 3, mitochondrial	Q96EY1	DNAJA3	cell organization and biogenesis;DNA metabolism;other metabolic processes;stress response;developmental processes;signal transduction;other biological processes	plasma membrane;other membranes;cytosol;mitochondrion;nucleus;other cell component	signal transduction activity or receptor binding;enzyme regulator activity;other molecular function	4.01642e+07	3.6599e+07	3.98279e+07	3.7641e+07	3.5934e+07	2.28134e+07	2.46015e+07	2.50372e+07	2.50188e+07	2.71198e+07	2.3535e+07	2.79325e+07	2.78521e+07	2.84231e+07	2.41952e+07
DnaJ homolog subfamily B member 1	P25685	DNAJB1	stress response;developmental processes;other biological processes	cytosol;nucleus;other cell component	other molecular function	6.17454e+06	1.08048e+07	7.56519e+06	8.40938e+06	9.11997e+06	7.06021e+06	6.56256e+06	8.26555e+06	5.61453e+06	5.00118e+06	1.51707e+07	1.23575e+07	1.10968e+07	1.10974e+07	1.34823e+07
DnaJ homolog subfamily B member 11	Q9UBS4	DNAJB11	protein metabolism;RNA metabolism OR transcription;other metabolic processes;other biological processes	non-structural extracellular;ER/Golgi;nucleus;other cell component	signal transduction activity or receptor binding;other molecular function	1.70653e+08	1.39039e+08	1.82404e+08	1.62605e+08	1.50389e+08	1.64336e+08	1.85596e+08	1.83004e+08	1.73321e+08	1.72307e+08	1.26364e+08	1.37381e+08	1.32753e+08	1.3737e+08	1.30931e+08
DnaJ homolog subfamily B member 12	Q9NXW2	DNAJB12	cell organization and biogenesis;protein metabolism;other metabolic processes;stress response;other biological processes	other membranes;ER/Golgi;nucleus	other molecular function	5.42909e+06	3.69091e+06	4.63551e+06	4.4912e+06	4.09318e+06	5.18882e+06	4.76743e+06	5.79144e+06	6.29279e+06	5.40621e+06	5.13253e+06	8.22719e+06	7.05348e+06	6.91306e+06	6.52956e+06
DnaJ homolog subfamily C member 1	Q96KC8	DNAJC1	other biological processes	plasma membrane;other membranes;ER/Golgi;nucleus	nucleic acid binding activity;other molecular function	2.72431e+07	2.18488e+07	2.84721e+07	2.43754e+07	2.19256e+07	2.86314e+07	3.1966e+07	3.0491e+07	2.677e+07	2.74171e+07	2.07339e+07	2.29128e+07	1.74445e+07	2.35897e+07	2.07877e+07
DnaJ homolog subfamily C member 10	Q8IXB1	DNAJC10	protein metabolism;other metabolic processes;stress response;signal transduction;other biological processes	ER/Golgi	other molecular function	3.75573e+07	2.96577e+07	3.24399e+07	3.14062e+07	2.92926e+07	3.64501e+07	3.8289e+07	3.66852e+07	3.83257e+07	3.71523e+07	3.03189e+07	3.0906e+07	2.99401e+07	3.08519e+07	3.29596e+07
DnaJ homolog subfamily C member 13	O75165	DNAJC13	cell organization and biogenesis;transport;other biological processes	plasma membrane;other membranes;cytosol;other cytoplasmic organelle;other cell component		8.55364e+06	8822704	7.94667e+06	9.14046e+06	7.63288e+06	8.41254e+06	8.87537e+06	1.04333e+07	8.73327e+06	7.35348e+06	7.8966e+06	7.22725e+06	9.81881e+06	9.47696e+06	9.48553e+06
DnaJ homolog subfamily C member 16	Q9Y2G8	DNAJC16		other membranes		1.8636e+06	1.33077e+06	1.61463e+06	1.45053e+06	1.43566e+06	1.45049e+06	1.63491e+06	1.75809e+06	1.3162e+06	2.01385e+06	874435	1.36864e+06	1.63697e+06	2.07929e+06	1.66046e+06
DnaJ homolog subfamily C member 2	Q99543	DNAJC2	cell organization and biogenesis;DNA metabolism;other metabolic processes;other biological processes	other membranes;cytosol;nucleus;other cell component	translation activity;other molecular function	1.59965e+06	3.47294e+06	1.38838e+06	2.68209e+06	2.68022e+06	808694	1.99046e+06	1.69129e+06	395982	986588	3.39293e+06	2.89289e+06	3.62407e+06	3.69373e+06	3.04746e+06
DnaJ homolog subfamily C member 22	Q8N4W6	DNAJC22		other membranes		1.84097e+06	970592	2.10843e+06	2.32012e+06	1.95903e+06	2.21876e+06	2.43585e+06	2.04284e+06	1.59617e+06	2.04532e+06	1.71546e+06	1.59604e+06	2.1013e+06	1.89256e+06	1.66313e+06
DnaJ homolog subfamily C member 3	Q13217	DNAJC3	protein metabolism;other metabolic processes;stress response;other biological processes	non-structural extracellular;cytosol;ER/Golgi;other cytoplasmic organelle;other cell component	enzyme regulator activity;other molecular function	2.26573e+07	2.18733e+07	2.68751e+07	2.42584e+07	2.00013e+07	1.77269e+07	1.91886e+07	1.65115e+07	1.60539e+07	1.79088e+07	1.33055e+07	2.14041e+07	2.07439e+07	1.93567e+07	2.16402e+07
DnaJ homolog subfamily C member 5	Q9H3Z4	DNAJC5	cell-cell signaling;transport;other biological processes	plasma membrane;other membranes;cytosol;ER/Golgi;other cytoplasmic organelle;other cell component	other molecular function	9.76219e+06	8.97609e+06	1.03672e+07	9.13402e+06	7.9348e+06	7.09114e+06	9.2184e+06	7.8362e+06	8.45289e+06	7.70663e+06	8.71612e+06	8.12151e+06	9.27197e+06	8.65348e+06	9.40815e+06
DnaJ homolog subfamily C member 7	Q99615	DNAJC7	other biological processes	cytosol;cytoskeleton;nucleus;other cell component	other molecular function	6.46382e+06	1.37809e+07	9.05713e+06	8.93923e+06	1.0484e+07	8.07987e+06	6.23149e+06	7.26787e+06	8.17944e+06	3.81444e+06	1.33707e+07	1.05271e+07	1.45925e+07	1.13528e+07	1.46278e+07
DnaJ homolog subfamily C member 8	O75937	DNAJC8		non-structural extracellular;cytosol;nucleus	other molecular function	1.27926e+07	2.0118e+07	1.16227e+07	1.51765e+07	1.60323e+07	1.11374e+07	1.17424e+07	1.10479e+07	1.09027e+07	9.13702e+06	2.15586e+07	1.62773e+07	1.80158e+07	1.5295e+07	1.81174e+07
DnaJ homolog subfamily C member 9	Q8WXX5	DNAJC9	cell organization and biogenesis;other biological processes	non-structural extracellular;plasma membrane;other membranes;cytosol;nucleus;other cell component	other molecular function	920033	1.70444e+06	333669	252120	1.80359e+06	301213	201558	807922	468424	69437.9	1.64317e+06	969263	639177	1.49131e+06	1.6855e+06
Dolichol-phosphate mannosyltransferase subunit 1	O60762	DPM1	protein metabolism;other metabolic processes	other membranes;ER/Golgi;other cell component	other molecular function	2.48376e+07	2.36246e+07	2.36702e+07	2.41536e+07	2.24089e+07	2.92778e+07	2.8005e+07	2.59227e+07	3.05907e+07	2.66532e+07	2.59696e+07	2.97306e+07	2.72516e+07	2.7975e+07	2.36513e+07
Dolichol-phosphate mannosyltransferase subunit 3	Q9P2X0	DPM3	protein metabolism;other metabolic processes;other biological processes	other membranes;ER/Golgi;other cell component	enzyme regulator activity	1.97028e+07	1.71678e+07	1.58695e+07	1.75343e+07	1.5999e+07	1.84724e+07	1.9259e+07	1.855e+07	2.00438e+07	2.30028e+07	1.72085e+07	2.19328e+07	2.00913e+07	1.93537e+07	1.92763e+07
Dolichyl-diphosphooligosaccharide--protein glycosyltransferase 48 kDa subunit	P39656	DDOST	protein metabolism;other metabolic processes;other biological processes	plasma membrane;other membranes;ER/Golgi;other cytoplasmic organelle;other cell component	enzyme regulator activity	3.93233e+08	3.07144e+08	3.74666e+08	3.57695e+08	3.20123e+08	3.26202e+08	3.28348e+08	3.67553e+08	3.58327e+08	3.7019e+08	2.67281e+08	3.36887e+08	3.16981e+08	3.18893e+08	3.21833e+08
Dolichyl-diphosphooligosaccharide--protein glycosyltransferase subunit 1	P04843	RPN1	protein metabolism;other metabolic processes	other membranes;cytosol;ER/Golgi;other cell component		7.12326e+08	5.24651e+08	6.74463e+08	6.7951e+08	6.24671e+08	6.4726e+08	6.30631e+08	6.53851e+08	7.55079e+08	7.37126e+08	5.22212e+08	6.40916e+08	6.29615e+08	6.49487e+08	5.93608e+08
Dolichyl-diphosphooligosaccharide--protein glycosyltransferase subunit 2	P04844	RPN2	protein metabolism;other metabolic processes;other biological processes	other membranes;ER/Golgi;nucleus;other cytoplasmic organelle	translation activity	6.09074e+08	4.97765e+08	6.37072e+08	6.37285e+08	5.90508e+08	5.51166e+08	5.3209e+08	6.17523e+08	6.93387e+08	6.14834e+08	4.5482e+08	5.96259e+08	5.89952e+08	6.05927e+08	5.37029e+08
Dolichyl-diphosphooligosaccharide--protein glycosyltransferase subunit DAD1	P61803	DAD1	protein metabolism;other metabolic processes;developmental processes;other biological processes	other membranes;ER/Golgi	enzyme regulator activity	4.5543e+07	3.77865e+07	4.48758e+07	4.4703e+07	3.67653e+07	3.82129e+07	3.59516e+07	4.43744e+07	4.63699e+07	4.57477e+07	3.84601e+07	4.53646e+07	3.8539e+07	3.74688e+07	3.9715e+07
Dolichyl-diphosphooligosaccharide--protein glycosyltransferase subunit STT3A	P46977	STT3A	protein metabolism;other metabolic processes	other membranes;ER/Golgi	other molecular function	8.25562e+07	5.90921e+07	7.05208e+07	7.13945e+07	6.90754e+07	6.52664e+07	6.15292e+07	7.2714e+07	7.39137e+07	7.33498e+07	6.17031e+07	7.43263e+07	6.94211e+07	7.47364e+07	6.76253e+07
Dolichyl-diphosphooligosaccharide--protein glycosyltransferase subunit STT3B	Q8TCJ2	STT3B	protein metabolism;other metabolic processes;stress response	other membranes;ER/Golgi;other cell component	other molecular function	1.35394e+08	1.00292e+08	1.12965e+08	1.18648e+08	9.97411e+07	1.11456e+08	9.58332e+07	1.0636e+08	1.1901e+08	1.17396e+08	8.52568e+07	9.78804e+07	9.58009e+07	1.03523e+08	9.83995e+07
Dolichyl-phosphate beta-glucosyltransferase	Q9Y673	ALG5	protein metabolism;other metabolic processes;developmental processes	other membranes;ER/Golgi	other molecular function	1.73164e+07	14132613	1.83375e+07	1.84643e+07	1.7821e+07	1.84876e+07	1.78549e+07	1.91708e+07	1.80265e+07	1.56726e+07	1.60543e+07	1.3776e+07	1.3888e+07	1.55883e+07	1.39022e+07
Dol-P-Man:Man(5)GlcNAc(2)-PP-Dol alpha-1,3-mannosyltransferase	Q92685	ALG3	protein metabolism;other metabolic processes	other membranes;ER/Golgi	other molecular function	4.89e+06	4.67692e+06	4.11121e+06	3.81924e+06	4.0401e+06	3.94486e+06	3.77682e+06	4.40676e+06	5.02165e+06	4.75429e+06	4.69677e+06	5.45516e+06	4.94714e+06	6.60541e+06	5.5509e+06
Double-strand break repair protein MRE11	P49959	MRE11	cell cycle OR cell proliferation;cell organization and biogenesis;DNA metabolism;other metabolic processes;stress response;signal transduction;other biological processes	cytosol;nucleus;other cell component	nucleic acid binding activity;other molecular function	755064	2.17614e+06	250117	1.35056e+06	3.54785e+06	1.45156e+06	1.73238e+06	2.33647e+06	1.84714e+06	866988	3.1566e+06	2.33701e+06	2.13857e+06	4.08258e+06	4.58245e+06
Double-strand-break repair protein rad21 homolog	O60216	RAD21	cell cycle OR cell proliferation;cell organization and biogenesis;DNA metabolism;other metabolic processes;stress response;other biological processes	cytosol;cytoskeleton;nucleus;other cell component	nucleic acid binding activity;other molecular function	1.44482e+07	1.21313e+07	1.31757e+07	1.37052e+07	1.41844e+07	1.24009e+07	1.35295e+07	1.37017e+07	1.10937e+07	1.27987e+07	1.01348e+07	9.18817e+06	1.33072e+07	8.79006e+06	9.41784e+06
Double-stranded RNA-binding protein Staufen homolog 1	O95793	STAU1	cell organization and biogenesis;stress response;other biological processes	plasma membrane;other membranes;cytosol;cytoskeleton;ER/Golgi;other cell component	nucleic acid binding activity;other molecular function	7.46608e+06	1.78578e+07	8.31033e+06	1.00366e+07	1.35204e+07	6.38963e+06	3.87636e+06	4.4951e+06	3.22912e+06	3.573e+06	2.05611e+07	1.91598e+07	1.7459e+07	2.05095e+07	1.97982e+07
Double-stranded RNA-specific adenosine deaminase	P55265	ADAR	cell organization and biogenesis;RNA metabolism OR transcription;other metabolic processes;stress response;transport;developmental processes;other biological processes	nucleus;other cell component	nucleic acid binding activity;other molecular function	5.88256e+07	4.70764e+07	5.01871e+07	4.97425e+07	6.04499e+07	4.68715e+07	3.7737e+07	4.76384e+07	4.89001e+07	4.06457e+07	4.0715e+07	4.09142e+07	4.04633e+07	4.32528e+07	3.9948e+07
Drebrin	Q16643	DBN1	cell cycle OR cell proliferation;cell organization and biogenesis;developmental processes;other biological processes	plasma membrane;other membranes;cytosol;cytoskeleton;other cell component	cytoskeletal activity;other molecular function	2.36362e+07	3.85157e+07	2.77263e+07	2.90992e+07	3.4512e+07	3.14131e+07	3.15057e+07	3.13311e+07	3.04678e+07	2.66828e+07	5.18368e+07	4.18111e+07	4.26827e+07	4.24785e+07	4.90131e+07
Drebrin-like protein	Q9UJU6	DBNL	cell organization and biogenesis;transport;developmental processes;signal transduction;other biological processes	non-structural extracellular;plasma membrane;other membranes;cytosol;cytoskeleton;ER/Golgi;other cytoplasmic organelle;other cell component	enzyme regulator activity;cytoskeletal activity;other molecular function	230078	448416		154299	291679	124494	143480	276942	145860	191220	371789	220134	335657	329359	406127
Dual specificity mitogen-activated protein kinase kinase 1	Q02750	MAP2K1	cell cycle OR cell proliferation;protein metabolism;other metabolic processes;stress response;developmental processes;signal transduction;other biological processes	plasma membrane;other membranes;cytosol;cytoskeleton;mitochondrion;ER/Golgi;nucleus;other cytoplasmic organelle;other cell component	enzyme regulator activity;kinase activity;other molecular function	706474	1.29869e+06	1.18107e+06	917050	819537		596362	655692	1.19628e+06	466735	1.19825e+06	1.12066e+06	1.21205e+06	1.06449e+06	1.01207e+06
Dual specificity mitogen-activated protein kinase kinase 2	P36507	MAP2K2	protein metabolism;other metabolic processes;signal transduction;other biological processes	non-structural extracellular;plasma membrane;other membranes;cytosol;cytoskeleton;mitochondrion;ER/Golgi;nucleus;other cytoplasmic organelle;other cell component	enzyme regulator activity;kinase activity;other molecular function	1.24359e+06	2.3794e+06	1.02903e+06	885533	1.84361e+06	1.08438e+06	997106	1.04304e+06	1.1827e+06	1.18424e+06	1.79882e+06	929871	1.63261e+06	1.63096e+06	1.89448e+06
Dual specificity protein phosphatase 3	P51452	DUSP3	protein metabolism;other metabolic processes;other biological processes	plasma membrane;cytosol;nucleus;other cell component	signal transduction activity or receptor binding;cytoskeletal activity;other molecular function	3.17033e+06	5.30947e+06	3.29282e+06	2.72492e+06	5.58317e+06	2.19146e+06	3.24933e+06	4.00757e+06	2.40842e+06	2.65468e+06	2.34185e+06	3.015e+06	4.55414e+06	2.39353e+06	4.52784e+06
Dual specificity protein phosphatase 9	Q99956	DUSP9	protein metabolism;other metabolic processes;stress response;signal transduction;other biological processes	cytosol;nucleus;other cell component	other molecular function	1.36548e+06	2.70802e+06	1.63003e+06	1.65127e+06	1.79831e+06	616669	439867	453181	475613	588444	1.02094e+06	2.03167e+06	797376	1.76703e+06	831161
Dynactin subunit 2	Q13561	DCTN2	cell cycle OR cell proliferation;cell organization and biogenesis;transport;other biological processes	other membranes;cytosol;cytoskeleton;other cell component	cytoskeletal activity;other molecular function	3.10756e+07	3.69117e+07	2.62413e+07	3.10071e+07	3.25718e+07	2.56881e+07	2.43299e+07	2.63648e+07	2.34553e+07	2.47237e+07	4.87838e+07	3.81101e+07	4.43922e+07	4.16522e+07	4.72827e+07
Dynactin subunit 3	O75935	DCTN3	cell cycle OR cell proliferation;other biological processes	plasma membrane;other membranes;cytosol;cytoskeleton;nucleus;other cell component	other molecular function	1.64733e+06	2.41366e+06	938969	2.2758e+06	2.60415e+06	2.28879e+06	1.55901e+06	2.72141e+06	1.00627e+06	1.96577e+06	3.67731e+06	3.53169e+06	3.33951e+06	3.34402e+06	4.4804e+06
Dynactin subunit 4	Q9UJW0	DCTN4		cytosol;cytoskeleton;nucleus;other cell component	other molecular function	1.86532e+06	3.39691e+06	2.75686e+06	2.92525e+06	3.16392e+06	2.70982e+06	3.62974e+06	3.06221e+06	2.42942e+06	2.47961e+06	1.81407e+06	3.0229e+06	2.54053e+06	2.29429e+06	2.62559e+06
Dynamin-1-like protein	O00429	DNM1L	cell organization and biogenesis;transport;signal transduction;other biological processes	plasma membrane;other membranes;cytosol;cytoskeleton;mitochondrion;ER/Golgi;other cytoplasmic organelle;other cell component	enzyme regulator activity;cytoskeletal activity;other molecular function	3.34967e+06	4.68988e+06	4.25548e+06	5.05294e+06	4.0808e+06	4.18281e+06	4.88458e+06	4.1366e+06	2.83104e+06	3.80108e+06	5.59398e+06	5.79341e+06	4.1899e+06	5.68484e+06	4.61686e+06
Dynamin-2	P50570	DNM2	cell cycle OR cell proliferation;cell organization and biogenesis;transport;developmental processes;signal transduction;other biological processes	plasma membrane;other membranes;cytosol;cytoskeleton;ER/Golgi;nucleus;other cytoplasmic organelle;other cell component	signal transduction activity or receptor binding;cytoskeletal activity;other molecular function	1.63446e+06	1.54158e+06	1.83238e+06	1.8186e+06	2.42299e+06	2.11295e+06	2.15643e+06	2.36497e+06	2.1951e+06		1.97671e+06	2.15943e+06			2.23009e+06
Dynein light chain 1, cytoplasmic	P63167	DYNLL1	cell organization and biogenesis;other biological processes	plasma membrane;other membranes;cytosol;cytoskeleton;mitochondrion;nucleus;other cell component	other molecular function	2.08508e+07	1.77954e+07	2.13405e+07	2.04877e+07	2.29731e+07	1.97426e+07	1.72663e+07	1.92546e+07	1.59988e+07	1.32743e+07	2.90809e+07	2.24392e+07	2.45321e+07	2.28359e+07	2.44269e+07
Dynein light chain 2, cytoplasmic	Q96FJ2	DYNLL2	cell organization and biogenesis;other biological processes	plasma membrane;other membranes;cytosol;cytoskeleton;other cell component	other molecular function	5.78415e+06	6146406	6.16489e+06	5.57011e+06	6.79451e+06	6.79688e+06	5.10194e+06	6.95655e+06	4.99947e+06	4.51769e+06	1.01892e+07	7.13388e+06	6.44988e+06	8.36706e+06	8.35016e+06
Dynein light chain roadblock-type 1	Q9NP97	DYNLRB1	other biological processes	cytoskeleton;other cell component	cytoskeletal activity;other molecular function	850938	1.63904e+06	1.10985e+06	2.92637e+06	3.35274e+06	4.03268e+06	2.49011e+06	1.10819e+06	2.26698e+06	1.98099e+06	3.98835e+06	3.61503e+06	2.10875e+06	4.87527e+06	5.25725e+06
Dynein light chain Tctex-type 1	P63172	DYNLT1	cell cycle OR cell proliferation;cell organization and biogenesis;transport;other biological processes	non-structural extracellular;cytoskeleton;ER/Golgi;other cell component	other molecular function	3.28699e+06	5.051e+06	3.20197e+06	3.76401e+06	4.07338e+06	4.55896e+06	3.53054e+06	3.73838e+06	2.56588e+06	3.00254e+06	6.61825e+06	6.26473e+06	6.42737e+06	6.35166e+06	5.86717e+06
Dyslexia-associated protein KIAA0319-like protein	Q8IZA0	KIAA0319L		plasma membrane;other membranes;ER/Golgi;nucleus;other cell component		7.69308e+06	7.10992e+06	9.08238e+06	9.43314e+06	7.13535e+06	6.02157e+06	7.88004e+06	8.04491e+06	7.15665e+06	8.84745e+06	3.83438e+06	5.19619e+06	5.50656e+06	4.02802e+06	4.26535e+06
Dystrobrevin alpha	Q9Y4J8	DTNA	cell-cell signaling;signal transduction;other biological processes	plasma membrane;other membranes;cytoskeleton;nucleus;other cell component	other molecular function	650253	784997	427764	346835	576192	1.33295e+06	1.2462e+06	1.12991e+06	1.45452e+06	1.40195e+06	837019	1.27286e+06	1.10717e+06	930639	1.0226e+06
Dystroglycan 1	Q14118	DAG1	cell adhesion;cell-cell signaling;cell organization and biogenesis;protein metabolism;stress response;developmental processes;other biological processes	non-structural extracellular;extracellular matrix;plasma membrane;other membranes;cytosol;cytoskeleton;ER/Golgi;nucleus;other cell component	cytoskeletal activity;other molecular function	9.92355e+06	8.3353e+06	1.21335e+07	1.02104e+07	1.03248e+07	1.04239e+07	8.49317e+06	1.09402e+07	8.41573e+06	9.94615e+06	1.28436e+07	1.20783e+07	1.09589e+07	9.96837e+06	1.3758e+07
Dystrophin	P11532	DMD	cell organization and biogenesis;other metabolic processes;developmental processes;signal transduction;other biological processes	plasma membrane;other membranes;cytosol;cytoskeleton;nucleus;other cell component	cytoskeletal activity;other molecular function		624338	788993	640607	791931	1.73298e+06	1.44437e+06	1.51993e+06	521184	923911	1.96003e+06	2.2048e+06	2.23045e+06	2.04585e+06	1.84826e+06
E1A-binding protein p400	Q96L91	EP400	cell organization and biogenesis;protein metabolism;other metabolic processes;other biological processes	nucleus;other cell component	nucleic acid binding activity;other molecular function	94549.1	141912	76798.5	78572.5	79134.9	87058.1	56509.1	66761.5		68726.6	141328	99932.2	202750	122201	128839
E3 SUMO-protein ligase PIAS1	O75925	PIAS1	protein metabolism;other metabolic processes;signal transduction;other biological processes	nucleus	nucleic acid binding activity;other molecular function		784249	684705	674695	730499						885388	731707	724560	662332	1.07921e+06
E3 SUMO-protein ligase RanBP2	P49792	RANBP2	protein metabolism;other metabolic processes;transport;other biological processes	other membranes;cytosol;mitochondrion;nucleus;other cell component	nucleic acid binding activity;other molecular function	6.50459e+07	5.43548e+07	5.22202e+07	5.22457e+07	4.79238e+07	6.19318e+07	6.30673e+07	5.99973e+07	6.47411e+07	5.58517e+07	6.10842e+07	6.56323e+07	5.97136e+07	5.64628e+07	6.27181e+07
E3 ubiquitin/ISG15 ligase TRIM25	Q14258	TRIM25	protein metabolism;other metabolic processes;stress response;other biological processes	cytosol;nucleus;other cell component	signal transduction activity or receptor binding;other molecular function	387577	1.49758e+06	1.02031e+06	849040	1.44785e+06	1.08957e+06	641844	563654	816099	484251	4.58622e+06	2.87638e+06	2.61784e+06	3.86488e+06	3.61624e+06
E3 ubiquitin-protein ligase AMFR	Q9UKV5	AMFR	cell-cell signaling;protein metabolism;other metabolic processes;stress response;signal transduction;other biological processes	other membranes;cytosol;ER/Golgi;nucleus;other cell component	other molecular function	2.52696e+06	3.0944e+06	3.92227e+06	2.51291e+06	1.4826e+06	2.15632e+06	2.33083e+06	2.06513e+06	1.69615e+06	1.4673e+06	1.24386e+06	2.02734e+06	996576	1.95645e+06	1.17729e+06
E3 ubiquitin-protein ligase BRE1A	Q5VTR2	RNF20	cell organization and biogenesis;protein metabolism;other metabolic processes;other biological processes	nucleus;other cell component	nucleic acid binding activity;other molecular function	2.22497e+06	3.85715e+06	1.12623e+06	3.13476e+06	2.33695e+06	550748	772338	1.17557e+06			6.82388e+06	3.17804e+06	4.63091e+06	4.38193e+06	5.2004e+06
E3 ubiquitin-protein ligase BRE1B	O75150	RNF40	cell organization and biogenesis;protein metabolism;other metabolic processes;other biological processes	other membranes;cytosol;nucleus;other cell component	nucleic acid binding activity;other molecular function	2.02606e+06	1.76776e+06	1.96383e+06	2.60256e+06	901395	1.56887e+06	786387	1.69037e+06	1.46564e+06	438487	4.68575e+06	3.7534e+06	3.07418e+06	3.15521e+06	3.89569e+06
E3 ubiquitin-protein ligase HECTD1	Q9ULT8	HECTD1	protein metabolism;other metabolic processes;developmental processes;other biological processes		other molecular function	3.44899e+06	3.16331e+06	1.83493e+06	1.89367e+06	4.24406e+06	1.83483e+06	1.09613e+06	1.98211e+06	1.7272e+06	1.73861e+06	8.14899e+06	6.23423e+06	6.44764e+06	6.90761e+06	7.50191e+06
E3 ubiquitin-protein ligase HUWE1	Q7Z6Z7	HUWE1	cell organization and biogenesis;protein metabolism;DNA metabolism;other metabolic processes;stress response;other biological processes	non-structural extracellular;other membranes;cytosol;mitochondrion;ER/Golgi;nucleus;other cell component	nucleic acid binding activity;other molecular function	9.95824e+06	1.72412e+07	7.8039e+06	1.30645e+07	1.25063e+07	7.40658e+06	7.56188e+06	9.42971e+06	8.41104e+06	8.15036e+06	2.27769e+07	1.70318e+07	1.39399e+07	1.89529e+07	1.99433e+07
E3 ubiquitin-protein ligase MARCHF5	Q9NX47	MARCHF5	protein metabolism;other metabolic processes;other biological processes	other membranes;mitochondrion;ER/Golgi	other molecular function	3.44403e+06	2.25678e+06	3.13085e+06	3.32539e+06	3.06193e+06	1.87905e+06	1.9973e+06	1.99801e+06	2.13821e+06	2.8964e+06	2.14049e+06	3.01894e+06	2.75111e+06	2.73374e+06	2.72769e+06
E3 ubiquitin-protein ligase MGRN1	O60291	MGRN1	protein metabolism;other metabolic processes;transport;other biological processes	plasma membrane;other membranes;cytosol;ER/Golgi;nucleus;other cytoplasmic organelle;other cell component	other molecular function	4.20735e+06	2.28228e+06	3.19003e+06	4.1158e+06	3.20542e+06	1.59827e+06	3.35864e+06	2.14181e+06	2.67124e+06	2.0967e+06	3.26624e+06	3.28034e+06	3.48581e+06	2.57029e+06	3.55494e+06
E3 ubiquitin-protein ligase MYCBP2	O75592	MYCBP2	cell organization and biogenesis;protein metabolism;other metabolic processes;developmental processes;other biological processes	cytoskeleton;nucleus;other cell component	enzyme regulator activity;other molecular function	137676	181531	113617	385951	423582	65165.6	97481.6	72904.1	294279	356696	144257	293581	339259	293762	123268
E3 ubiquitin-protein ligase RBBP6	Q7Z6E9	RBBP6	protein metabolism;DNA metabolism;RNA metabolism OR transcription;other metabolic processes;stress response;developmental processes;other biological processes	cytosol;cytoskeleton;nucleus;other cell component	other molecular function	451604	484667	361403	393957	459220	253940	295175	339828	210891	316836	544848	502494	364869	409243	559242
E3 ubiquitin-protein ligase RBX1	P62877	RBX1	protein metabolism;DNA metabolism;other metabolic processes;stress response;signal transduction;other biological processes	cytosol;nucleus;other cell component	other molecular function	1.38624e+06	2401657	1.64555e+06	1.64875e+06	2.42697e+06	1.69871e+06	1.91619e+06	2.236e+06	2.02715e+06	1.92765e+06	3.08595e+06	2.7619e+06	3.3357e+06	2.90672e+06	2.58359e+06
E3 ubiquitin-protein ligase rififylin	Q8WZ73	RFFL	protein metabolism;other metabolic processes;other biological processes	plasma membrane;other membranes;cytosol;nucleus;other cytoplasmic organelle;other cell component	other molecular function	1.86234e+06	1.93127e+06	2.5054e+06	2.2301e+06	664157	697850	2.54789e+06	431361	623787	3.22406e+06	1.85534e+06	2.05541e+06	2.79828e+06	715242	2.37758e+06
E3 ubiquitin-protein ligase RING1	Q06587	RING1	cell organization and biogenesis;protein metabolism;other metabolic processes;developmental processes;other biological processes	cytosol;nucleus;other cell component	enzyme regulator activity;other molecular function	1.58613e+06	1.07064e+06	1.29788e+06	3.1042e+06	1.56934e+06	1.34989e+06	1.05159e+06	1.24783e+06	1.1159e+06	1.01627e+06	1.77874e+06	1.36073e+06	1.8167e+06	1.28882e+06	1.43099e+06
E3 ubiquitin-protein ligase RNF126	Q9BV68	RNF126	protein metabolism;other metabolic processes;stress response;transport;other biological processes	cytosol;nucleus;other cell component	signal transduction activity or receptor binding;other molecular function	3.30176e+06	3.58881e+06	3.35228e+06	3.10852e+06	3.30781e+06		3.10835e+06	1.62908e+06	2.72266e+06	875686	4.02906e+06	1.56162e+06	857525	985372	1.12258e+06
E3 ubiquitin-protein ligase RNF13	O43567	RNF13	protein metabolism;other metabolic processes;other biological processes	other membranes;cytosol;ER/Golgi;nucleus;other cytoplasmic organelle;other cell component	other molecular function			1.12913e+06	1.12765e+06	1.21181e+06	2.57324e+06	1.83866e+06	1.96004e+06	2.34073e+06	1.90768e+06	2.04037e+06	1.74379e+06		1.81492e+06	2.13911e+06
E3 ubiquitin-protein ligase RNF149	Q8NC42	RNF149	protein metabolism;other metabolic processes;other biological processes	other membranes;other cell component	other molecular function	1.93261e+06	1.71993e+06	2.41623e+06	4.48234e+06	1.6115e+06	2.27104e+06	3.84706e+06	2.95037e+06	3.13364e+06	1.95275e+06	4.57654e+06	3.38519e+06	2.79621e+06	2.68606e+06	2.97636e+06
E3 ubiquitin-protein ligase RNF167	Q9H6Y7	RNF167	protein metabolism;other metabolic processes;other biological processes	other membranes;other cell component	other molecular function	1.53519e+06	1.10027e+06	1.84628e+06	1.87316e+06	1.35682e+06	1.33266e+06	1.43353e+06	1.56154e+06	1.57316e+06	1.29389e+06	1.7392e+06	1.44237e+06	1.47311e+06	1.74049e+06	1.73661e+06
E3 ubiquitin-protein ligase RNF170	Q96K19	RNF170	protein metabolism;other metabolic processes	other membranes;ER/Golgi	other molecular function	2.64581e+06	2.02207e+06	2.03678e+06	2.0833e+06	1.69326e+06	1.58637e+06	2.32567e+06	2.11869e+06	2.12287e+06	2.0846e+06	2.07243e+06	2.21122e+06	3.11066e+06	2.15347e+06	2.15366e+06
E3 ubiquitin-protein ligase synoviolin	Q86TM6	SYVN1	protein metabolism;other metabolic processes;stress response;transport;developmental processes;other biological processes	other membranes;ER/Golgi;nucleus;other cell component	other molecular function	7.66065e+06	5.02872e+06	6.70784e+06	5.58671e+06	5.86413e+06	5.92348e+06	5.71766e+06	7.10781e+06	7.10586e+06	1.1521e+07	5.20786e+06	5.46563e+06	6.6251e+06	6.1663e+06	4.10794e+06
E3 ubiquitin-protein ligase TRIM33	Q9UPN9	TRIM33	protein metabolism;other metabolic processes;other biological processes	nucleus	nucleic acid binding activity;other molecular function	217059	262291	170922	190333	221929	114022	101732	187512	153611	178902	371072	310065	269610	364012	345019
E3 ubiquitin-protein ligase TRIM56	Q9BRZ2	TRIM56	protein metabolism;other metabolic processes;stress response;other biological processes	cytosol;nucleus;other cell component	other molecular function	114602	81424.7	74416.7	90046.6	93850.7	18056.7	44332.4	33244.1	75741.5	36959.7	132965	69870	142550	79053.2	111582
E3 ubiquitin-protein ligase TRIM71	Q2Q1W2	TRIM71	cell cycle OR cell proliferation;protein metabolism;RNA metabolism OR transcription;other metabolic processes;developmental processes;signal transduction;other biological processes	other cell component	nucleic acid binding activity;other molecular function	1.93295e+06	4.65541e+06	2.22811e+06	3.03124e+06	2.88002e+06	2.72968e+06	3.05275e+06	3.30281e+06	3.07633e+06	3.47324e+06	2.97613e+06	2.8548e+06	3.02864e+06	2.84406e+06	2.53511e+06
E3 ubiquitin-protein ligase TRIP12	Q14669	TRIP12	protein metabolism;DNA metabolism;other metabolic processes;stress response;other biological processes	cytosol;nucleus	other molecular function	1.10896e+06	1.279e+06	2.56364e+06	1.56425e+06	2.12788e+06	1.02873e+06	1.31408e+06	2.3102e+06	1.16788e+06	2.04064e+06	2.26239e+06	1.97742e+06	1.84727e+06	3.86653e+06	2.30097e+06
E3 ubiquitin-protein ligase UBR4	Q5T4S7	UBR4	protein metabolism;other metabolic processes	plasma membrane;other membranes;cytosol;cytoskeleton;nucleus	other molecular function	2.45335e+06	8.17162e+06	2.83975e+06	3.45725e+06	6.71175e+06	5.92512e+06	3.85629e+06	4.12657e+06	4.37307e+06	2.9912e+06	9.5605e+06	9.34502e+06	1.05275e+07	6.56629e+06	8.09981e+06
E3 ubiquitin-protein ligase UBR5	O95071	UBR5	protein metabolism;DNA metabolism;other metabolic processes;stress response;signal transduction;other biological processes	cytosol;nucleus;other cell component	nucleic acid binding activity;other molecular function	164271	161840	156793		157179	86939.1	92363.1		80670.2		245472	281008	263930	230659	249793
E3 ubiquitin-protein ligase UHRF1	Q96T88	UHRF1	cell cycle OR cell proliferation;cell organization and biogenesis;protein metabolism;DNA metabolism;other metabolic processes;stress response;other biological processes	nucleus;other cell component	nucleic acid binding activity;other molecular function	1.58543e+06	2.58671e+06	448141	2.25054e+06	1.8516e+06	138983	147978		238092	185233	2.84614e+06	2.93216e+06	2.36823e+06	2.4312e+06	2.42688e+06
E3 ubiquitin-protein ligase ZNF598	Q86UK7	ZNF598	protein metabolism;other metabolic processes	cytosol	translation activity;other molecular function	607938	654700	363485	355785	498651	228609	297767	287989	203306	211656	726733	623124	702653	615622	709047
E3 ubiquitin-protein transferase RMND5A	Q9H871	RMND5A	protein metabolism;other metabolic processes	nucleus;other cell component	other molecular function	319887	422622	230622	213845	257885	194264	299574	344707	287901	362645	380021	339881	305649	314596	341373
E3 UFM1-protein ligase 1	O94874	UFL1	cell organization and biogenesis;protein metabolism;DNA metabolism;other metabolic processes;stress response;developmental processes;other biological processes	other membranes;cytosol;ER/Golgi;nucleus;other cell component	other molecular function	6.67164e+07	5.84277e+07	6.89076e+07	6.90937e+07	6.24367e+07	8.42025e+07	7.79069e+07	7.20208e+07	7.2928e+07	7.57731e+07	5.90979e+07	6.23623e+07	6.07413e+07	5.96865e+07	6.33234e+07
Early endosome antigen 1	Q15075	EEA1	cell organization and biogenesis;transport;other biological processes	plasma membrane;other membranes;cytosol;other cytoplasmic organelle;other cell component	other molecular function	1.64851e+07	2.11416e+07	1.98842e+07	1.75683e+07	2.21928e+07	1.81457e+07	2.3451e+07	2.5522e+07	2.51429e+07	2.19258e+07	4.18661e+07	3.86361e+07	3.3339e+07	4.21818e+07	4.18355e+07
EARP and GARP complex-interacting protein 1	Q53HC9	EIPR1	protein metabolism;other metabolic processes;transport;other biological processes	ER/Golgi		1.1484e+06	1.38595e+06	1.17322e+06	1.52194e+06	1.01331e+06	1.10627e+06	1.33906e+06	1.19875e+06	997717	1.45254e+06	1.25639e+06	1.53373e+06	1.19113e+06	1.43488e+06	1.38093e+06
Echinoderm microtubule-associated protein-like 4	Q9HC35	EML4	cell cycle OR cell proliferation;cell organization and biogenesis;other biological processes	cytosol;cytoskeleton;other cell component	cytoskeletal activity	1.09958e+07	1.20561e+07	1.12176e+07	1.11695e+07	1.23935e+07	9.63456e+06	1.04525e+07	1.10204e+07	1.15173e+07	1.25546e+07	1.20298e+07	9.17166e+06	1.14191e+07	9.89957e+06	1.22811e+07
EF-hand domain-containing protein D2	Q96C19	EFHD2		other membranes	other molecular function	974425	1.4424e+06	841088	986122	1.16689e+06	565420	742547	791070	846511	625749	1.34951e+06	1.29013e+06	1.47893e+06	1.24332e+06	1.20771e+06
EGF-containing fibulin-like extracellular matrix protein 1	Q12805	EFEMP1	protein metabolism;other metabolic processes;developmental processes;signal transduction;other biological processes	non-structural extracellular;extracellular matrix	signal transduction activity or receptor binding;kinase activity;other molecular function	2.4462e+06	2.36832e+06	2.04171e+06	2.66624e+06	1.51123e+06	2.90879e+06	3.78444e+06	3.39398e+06	2.95156e+06	2.99997e+06	633817	612274	709012	802357	618238
EH domain-binding protein 1	Q8NDI1	EHBP1	cell organization and biogenesis;transport	plasma membrane;other membranes;cytosol;cytoskeleton;nucleus;other cytoplasmic organelle		1.18921e+06	2.06616e+06	313908	737484	1.73837e+06	1.34383e+06	771694	1.09851e+06	726440	665945	1.54357e+06	1.14258e+06	1.01676e+06	1.03772e+06	1.21035e+06
EH domain-containing protein 1	Q9H4M9	EHD1	cell organization and biogenesis;transport;developmental processes;other biological processes	plasma membrane;other membranes;other cytoplasmic organelle;other cell component	other molecular function	1.8358e+06	2.2405e+06	823608	1.59671e+06	1.86163e+06	2.39767e+06	844139	1.83721e+06	1.24991e+06		3.39529e+06	2.59942e+06	1.5446e+06	2.9409e+06	3.53045e+06
EH domain-containing protein 4	Q9H223	EHD4	cell organization and biogenesis;transport;other biological processes	plasma membrane;other membranes;ER/Golgi;nucleus;other cytoplasmic organelle;other cell component	nucleic acid binding activity;other molecular function	551606	3.63963e+06	1.6037e+06	2.03058e+06	1.78394e+06	9.17881e+06	7.84868e+06	9.09872e+06	7.47681e+06	7.44746e+06	1.37854e+07	9.5208e+06	8.18611e+06	1.10749e+07	1.00755e+07
eIF-2-alpha kinase activator GCN1	Q92616	GCN1	protein metabolism;other metabolic processes;stress response;other biological processes	cytosol;translational apparatus;other cell component	enzyme regulator activity;translation activity;nucleic acid binding activity;other molecular function	5.14261e+07	4.99426e+07	4.42461e+07	4.56179e+07	4.25764e+07	5.30735e+07	4.86054e+07	5.36066e+07	5.43699e+07	4.47982e+07	4.12252e+07	3.94409e+07	3.5086e+07	3.81852e+07	3.83249e+07
eIF5-mimic protein 1	Q9Y6E2	BZW2	developmental processes;other biological processes	other cell component		5.84745e+06	7.75249e+06	5.1169e+06	6.03759e+06	6.25386e+06	5.06616e+06	5.49355e+06	6.19753e+06	6.24599e+06	5.5151e+06	1.14204e+07	8.17019e+06	7.08218e+06	9.93456e+06	8.24733e+06
eIF5-mimic protein 2	Q7L1Q6	BZW1	other biological processes	other cell component		2.51557e+06	3.52359e+06	1.72964e+06	2.30676e+06	2.87154e+06	1.73053e+06	2.33164e+06	1.70844e+06	1.94626e+06	2.01103e+06	3.20786e+06	3.20705e+06	2.6424e+06	3.39189e+06	3.43956e+06
EKC/KEOPS complex subunit LAGE3	Q14657	LAGE3	RNA metabolism OR transcription;other metabolic processes	nucleus;other cell component		171287	246377	154738	160996	206753	128486	168847	182607	151359	190739		206081	203656	207460	240547
ELAV-like protein 1	Q15717	ELAVL1	cell organization and biogenesis;transport;other biological processes	cytosol;ER/Golgi;nucleus;other cell component	nucleic acid binding activity;other molecular function	1.08272e+07	2.06199e+07	9.41059e+06	1.09973e+07	1.56532e+07	1.03233e+07	1.00603e+07	1.04695e+07	1.0117e+07	1.11103e+07	1.85578e+07	1.74993e+07	1.72964e+07	1.65134e+07	1.92588e+07
Electron transfer flavoprotein subunit alpha, mitochondrial	P13804	ETFA	other metabolic processes	mitochondrion;other cell component	other molecular function	4.7285e+08	4.05954e+08	4.55706e+08	4.45465e+08	4.18021e+08	4.32521e+08	4.56993e+08	4.29657e+08	4.39331e+08	4.78235e+08	2.71032e+08	2.85637e+08	2.72391e+08	2.83534e+08	2.82665e+08
[truncated: 2,511 more rows]
