# Supplementary material for: Global Proteomics for Identifying the Alteration Pathway of Niemann–Pick Disease Type C Using Hepatic Cell Models
Source: Int J Mol Sci. 2023 Oct 27;24(21):15642. doi: 10.3390/ijms242115642 (PMC10648601; doi:10.3390/ijms242115642)
Supplement: Supplementary file 1 [file ijms-24-15642-s001.zip › Table S4_3.2.xlsx]

## Sheet: KEGG_KO1
Table S4 Enrichment analysis data for KEGG Pathway and GO annotation
Category	Assesion	Term	Count	%	P Value	- log 10 (P value)	Genes	List Total	Pop Hits	Pop Total	Fold Enrichment
KEGG_PATHWAY	hsa04216	Ferroptosis	5	3.7037	0.000586094	3.23203	P02792, Q9Y277, Q13772, Q9GZQ8, P02794	79	41	8205	12.6659
KEGG_PATHWAY	hsa04137	Mitophagy - animal	5	3.7037	0.00476853	2.32162	Q13137, Q13501, Q8IWA4, P60520, Q9GZQ8	79	72	8205	7.21255
KEGG_PATHWAY	hsa00100	Steroid biosynthesis	3	2.22222	0.0151735	1.81891	Q9UBM7, P37268, P48449	79	20	8205	15.5791
KEGG_PATHWAY	hsa04142	Lysosome	5	3.7037	0.0366228	1.43625	P61916, P04062, P17050, O00754, P08962	79	132	8205	3.93412
KEGG_PATHWAY	hsa00983	Drug metabolism - other enzymes	4	2.96296	0.0402941	1.39476	P23141, O00746, P00492, P23921	79	80	8205	5.19304
KEGG_PATHWAY	hsa01232	Nucleotide metabolism	4	2.96296	0.0468527	1.32927	O00746, P00492, P00568, P23921	79	85	8205	4.88757
KEGG_PATHWAY	hsa01100	Metabolic pathways	22	16.2963	0.0486262	1.31313	P00480, P04424, O00746, P00492, P49585, Q10469, Q01581, Q3LXA3, P37268, P11586, P00918, Q9HCL2, P04062, P00568, P15291, P17050, P23921, P08243, Q9UBM7, Q14353, P22830, P48449	79	1541	8205	1.48276

## Sheet: BP_KO1
Table S4 Enrichment analysis data for KEGG Pathway and GO annotation
Category	Asession	Term	Count	%	P Value	- log 10 (P Value)	Genes	List Total	Pop Hits	Pop Total	Fold Enrichment
GOTERM_BP_DIRECT	GO:0030855	epithelial cell differentiation	7	5.18519	3.95553e-05	4.40279	P17931, P23141, Q9Y624, P08727, Q9C075, P50416, P21796	130	94	19333	11.0745
GOTERM_BP_DIRECT	GO:0006695	cholesterol biosynthetic process	5	3.7037	0.000105347	3.97738	P23141, Q01581, Q9UBM7, P37268, P48449	130	37	19333	20.0967
GOTERM_BP_DIRECT	GO:0008203	cholesterol metabolic process	6	4.44444	0.00023428	3.63026	P61916, P27169, P23141, P04062, Q9BQE5, P22830	130	83	19333	10.7505
GOTERM_BP_DIRECT	GO:0006914	autophagy	6	4.44444	0.00354442	2.45045	Q13501, Q9BXS4, O15321, P04062, P60520, Q9GZQ8	130	152	19333	5.87034
GOTERM_BP_DIRECT	GO:0016126	sterol biosynthetic process	3	2.22222	0.00630277	2.20047	Q9UKR5, Q9UBM7, P37268	130	18	19333	24.7859
GOTERM_BP_DIRECT	GO:1903078	positive regulation of protein localization to plasma membrane	4	2.96296	0.00653148	2.18499	Q13501, P17931, O95994, P29317	130	57	19333	10.4362
GOTERM_BP_DIRECT	GO:0006879	cellular iron ion homeostasis	4	2.96296	0.00685461	2.16402	P02792, Q13772, Q9NP58, P02794	130	58	19333	10.2562
GOTERM_BP_DIRECT	GO:0000423	macromitophagy	3	2.22222	0.00853868	2.06861	Q13501, P04062, Q9GZQ8	130	21	19333	21.2451
GOTERM_BP_DIRECT	GO:0043627	response to estrogen	4	2.96296	0.0110391	1.95707	P08727, Q15291, P04062, P00918	130	69	19333	8.62118
GOTERM_BP_DIRECT	GO:0042450	arginine biosynthetic process via ornithine	2	1.48148	0.0198853	1.70147	P00480, P04424	130	3	19333	99.1436
GOTERM_BP_DIRECT	GO:0008654	phospholipid biosynthetic process	3	2.22222	0.0227695	1.64265	Q9HCL2, P49585, Q9NRX5	130	35	19333	12.747
GOTERM_BP_DIRECT	GO:0001889	liver development	4	2.96296	0.0237007	1.62524	P00480, Q01581, P08243, P55789	130	92	19333	6.46589
GOTERM_BP_DIRECT	GO:0006391	transcription initiation from mitochondrial promoter	2	1.48148	0.0264262	1.57797	Q00059, O00411	130	4	19333	74.3577
GOTERM_BP_DIRECT	GO:0008033	tRNA processing	3	2.22222	0.0265567	1.57583	Q99575, Q9Y2Z2, O15091	130	38	19333	11.7407
GOTERM_BP_DIRECT	GO:0044070	regulation of anion transport	2	1.48148	0.0329237	1.48249	Q5T2W1, P00918	130	5	19333	59.4862
GOTERM_BP_DIRECT	GO:0000422	mitophagy	3	2.22222	0.0348259	1.4581	Q13501, P60520, Q9GZQ8	130	44	19333	10.1397
GOTERM_BP_DIRECT	GO:0006880	intracellular sequestering of iron ion	2	1.48148	0.0393783	1.40474	P02792, P02794	130	6	19333	49.5718
GOTERM_BP_DIRECT	GO:0001817	regulation of cytokine production	3	2.22222	0.0439518	1.35702	Q9Y624, Q9NZI8, Q9HCL2	130	50	19333	8.92292
GOTERM_BP_DIRECT	GO:0010216	maintenance of DNA methylation	2	1.48148	0.04579	1.33923	Q96T88, P49711	130	7	19333	42.4901

## Sheet: CC_KO1
Table S4 Enrichment analysis data for KEGG Pathway and GO annotation
Category	Asession	Term	Count	%	P Value	- log 10 (P Value)	Genes	List Total	Pop Hits	Pop Total	Fold Enrichment
GOTERM_CC_DIRECT	GO:0070062	extracellular exosome	42	31.1111	1.89556e-10	9.72226	P02792, Q9Y624, P00492, Q9Y287, Q6IBS0, Q3LXA3, P53801, O95793, P11586, Q9H223, P0C0L4, Q5T2W1, P04062, Q92896, P00568, P15291, P02766, P17050, P98160, P08962, P61916, Q13501, P27169, Q14699, P09958, Q9UL46, P04424, O00515, Q9BXS4, Q9Y277, P08727, Q8WXH0, Q14914, Q9NP58, P36955, O00754, P00918, P17931, P08670, Q8WYP5, P21796, P02794	133	2219	20580	2.92877
GOTERM_CC_DIRECT	GO:0044754	autolysosome	4	2.96296	4.09865e-05	4.38736	Q13501, P02792, Q13772, P02794	133	11	20580	56.2679
GOTERM_CC_DIRECT	GO:0005739	mitochondrion	23	17.037	0.000134606	3.87094	Q13501, P00480, O00746, Q6L8Q7, Q9Y277, Q8WXH0, O96008, P36873, P50416, O00411, Q9NP58, P11586, P55789, O15091, Q00059, Q15070, Q8IWA4, P23921, Q8NEN9, Q9Y2Z2, P21796, P22830, Q9GZQ8	133	1451	20580	2.45275
GOTERM_CC_DIRECT	GO:0016020	membrane	43	31.8519	0.00014269	3.84561	Q13137, P02792, Q9UKR5, Q9H0A0, Q9Y287, O15321, Q10469, P30825, O96008, O00461, P50416, P53801, O95793, P11586, Q9H223, Q99661, Q92896, P15291, Q8NEN9, Q9UBM7, P98160, Q9BQE5, Q9GZR7, Q9H8H3, Q9NYM9, P48449, P09958, Q9UL46, Q8IWX8, Q9Y277, A6NH11, Q9NRX5, P37268, Q08378, Q9NP58, Q8TEX9, Q8N6C5, P17931, Q6DN90, Q8IWA4, P60520, P21796, Q9GZQ8	133	3789	20580	1.75605
GOTERM_CC_DIRECT	GO:0005741	mitochondrial outer membrane	8	5.92593	0.000341269	3.4669	Q9HCL2, Q9Y277, O96008, Q8IWA4, P36873, P50416, Q9NP58, P21796	133	203	20580	6.098
GOTERM_CC_DIRECT	GO:0031307	integral component of mitochondrial outer membrane	4	2.96296	0.000415821	3.38109	O96008, Q8IWA4, P50416, Q9NP58	133	23	20580	26.9108
GOTERM_CC_DIRECT	GO:0005829	cytosol	53	39.2593	0.00108887	2.96303	O43396, P49585, O96008, Q9C075, Q3LXA3, Q9BRZ2, O95793, P55789, Q8IUF8, Q86UK7, O00273, P08243, Q9NYM9, Q6L8Q7, P08727, Q9GZZ9, Q7Z2W4, O60573, Q8WYP5, Q13098, Q99956, P02794, Q9GZQ8, Q13137, O15020, P02792, P00492, P11586, Q00059, Q99543, Q99661, P00568, P23921, Q14353, Q13501, Q6IQ49, P23141, P04424, Q9UL46, Q9NZI8, A6NH11, Q01581, P36873, Q8NBT2, Q08378, Q9NP58, P00918, P17931, P63151, P08670,…	133	5520	20580	1.4857
GOTERM_CC_DIRECT	GO:0000138	Golgi trans cisterna	3	2.22222	0.00216209	2.66513	Q9BXS4, P15291, Q9NYM9	133	11	20580	42.201
GOTERM_CC_DIRECT	GO:0046930	pore complex	3	2.22222	0.00304059	2.51704	Q9Y277, O96008, P21796	133	13	20580	35.7085
GOTERM_CC_DIRECT	GO:0042645	mitochondrial nucleoid	4	2.96296	0.00320108	2.4947	Q00059, O00411, P21796, O15091	133	46	20580	13.4554
GOTERM_CC_DIRECT	GO:0000421	autophagosome membrane	4	2.96296	0.00478171	2.32042	Q13137, O15321, P60520, Q9GZQ8	133	53	20580	11.6783
GOTERM_CC_DIRECT	GO:0032991	macromolecular complex	12	8.88889	0.00563738	2.24892	Q00059, Q14699, Q9Y624, Q9Y4J8, O00273, Q15070, P30825, P15291, P02766, P36873, O00411, Q8TEX9	133	703	20580	2.64131
GOTERM_CC_DIRECT	GO:0045111	intermediate filament cytoskeleton	4	2.96296	0.0061538	2.21086	P48681, Q9Y4J8, P08670, Q8WXH0	133	58	20580	10.6715
GOTERM_CC_DIRECT	GO:0043231	intracellular membrane-bounded organelle	14	10.3704	0.0104917	1.97915	Q13137, Q13501, P27169, O15020, P00480, Q9Y287, Q9GZZ9, P30990, Q9H223, O00754, Q6DN90, Q5JTH9, P08962, Q9GZQ8	133	982	20580	2.20602
GOTERM_CC_DIRECT	GO:0000139	Golgi membrane	11	8.14815	0.0111812	1.95151	P09958, Q9Y287, Q9BXS4, Q10469, Q92896, O00461, P15291, P60520, Q08378, Q9NP58, Q9NYM9	133	670	20580	2.54046
GOTERM_CC_DIRECT	GO:0008043	intracellular ferritin complex	2	1.48148	0.0127872	1.89323	P02792, P02794	133	2	20580	154.737
GOTERM_CC_DIRECT	GO:0005759	mitochondrial matrix	8	5.92593	0.0128429	1.89134	Q00059, P00480, O00746, Q6L8Q7, Q15070, O00411, P22830, O15091	133	389	20580	3.18225
GOTERM_CC_DIRECT	GO:0005776	autophagosome	4	2.96296	0.0129001	1.88941	Q13137, Q13501, P60520, Q9GZQ8	133	76	20580	8.14404
GOTERM_CC_DIRECT	GO:0005783	endoplasmic reticulum	15	11.1111	0.0151393	1.81989	Q13501, P61916, P23141, P09958, O95994, Q9UKR5, P49585, P37268, Q9NP58, O95793, Q9H223, Q15293, P04062, Q9UBM7, Q9H8H3	133	1144	20580	2.02889
GOTERM_CC_DIRECT	GO:0035578	azurophil granule lumen	4	2.96296	0.0208054	1.68182	P61916, P02792, P02766, O00754	133	91	20580	6.80162
GOTERM_CC_DIRECT	GO:0005604	basement membrane	4	2.96296	0.0232737	1.63314	O00515, P02458, P36955, P98160	133	95	20580	6.51524
GOTERM_CC_DIRECT	GO:0000932	P-body	4	2.96296	0.0245649	1.60968	Q13501, Q9NZI8, O60573, Q9NUL5	133	97	20580	6.3809
GOTERM_CC_DIRECT	GO:0043202	lysosomal lumen	4	2.96296	0.0245649	1.60968	P61916, P04062, P98160, O00754	133	97	20580	6.3809
GOTERM_CC_DIRECT	GO:0005576	extracellular region	22	16.2963	0.0305038	1.51565	P61916, P27169, P02792, P09958, O95994, P07306, O00515, Q9Y287, P30990, P36955, O00754, P55789, Q8N6C5, P17931, P0C0L4, P02458, P02766, Q9BQE5, P98160, Q9H8H3, P08962, P02794	133	2131	20580	1.59747
GOTERM_CC_DIRECT	GO:0005654	nucleoplasm	35	25.9259	0.0398708	1.39935	Q9H0A0, Q9BRZ2, P53801, P18615, Q96T88, Q8IUF8, Q99543, O00273, Q9NPG3, Q9BZK7, P49711, P08962, Q13501, Q6IQ49, Q15424, Q9UL46, Q9NZI8, Q8IWX8, Q8WXH0, P36873, Q8NBT2, Q08378, Q9NP58, O00754, O15091, P17931, P63151, Q9Y4J8, Q99575, Q9NX58, Q15291, Q9NUL5, Q8WYP5, Q2TAL8, Q13098	133	3960	20580	1.36762

## Sheet: MF_KO1
Table S4 Enrichment analysis data for KEGG Pathway and GO annotation
Category	Asession	Term	Count	%	P Value	- log 10 (P Value)	Genes	List Total	Pop Hits	Pop Total	Fold Enrichment
GOTERM_MF_DIRECT	GO:0003723	RNA binding	23	17.037	0.000425684	3.37091	Q5T3I0, Q15424, Q9H0A0, Q9NZI8, Q8IWX8, Q6IBS0, P36873, Q9BRZ2, O00411, O95793, Q00059, P17931, Q7Z2W4, P18615, Q99575, Q86UK7, Q99543, Q9NX58, O60573, Q9NUL5, Q5JTH9, Q9Y2Z2, Q9GZR7	131	1471	18908	2.25678
GOTERM_MF_DIRECT	GO:0015288	porin activity	3	2.22222	0.000462779	3.33463	Q9Y277, O96008, P21796	131	5	18908	86.6015
GOTERM_MF_DIRECT	GO:0042802	identical protein binding	25	18.5185	0.000628713	3.20155	P02792, Q9UKR5, O95994, P07306, P00492, P49585, P50416, Q9NQ29, Q96T88, Q8IUF8, P15291, P02766, P23921, P08243, Q13501, P00480, Q9UL46, P04424, P08670, Q9NX58, Q9NUL5, Q8IWA4, P02458, P21796, P02794	131	1722	18908	2.09547
GOTERM_MF_DIRECT	GO:0005515	protein binding	104	77.037	0.0011675	2.93274	O96008, Q9BRZ2, O95793, P53801, P55789, Q96T88, Q8IUF8, O00273, Q8NBJ4, P98160, Q9GZR7, P08962, P48449, P48681, Q15424, Q9Y277, P08727, Q9GZZ9, Q9NRX5, P30990, P37268, O60573, Q8IWA4, Q2TAL8, Q13098, Q5VUD6, P02794, Q9GZQ8, Q13137, Q9Y287, P18615, P04062, P23921, Q8NEN9, Q9UBM7, Q9BQE5, Q14353, P22830, Q6IQ49, Q9NZI8, Q9BXS4, Q8IWX8, Q8WXH0, Q14914, Q08378, P36955, P17931, Q15293, Q99575, P08670,…	131	12619	18908	1.18955
GOTERM_MF_DIRECT	GO:0045296	cadherin binding	8	5.92593	0.00626394	2.20315	O15020, Q9Y624, Q7Z2W4, O00515, Q6IBS0, P29317, Q08378, Q9H223	131	316	18908	3.65407
GOTERM_MF_DIRECT	GO:0008198	ferrous iron binding	3	2.22222	0.0157767	1.80198	P02792, P22830, P02794	131	28	18908	15.4646
GOTERM_MF_DIRECT	GO:0001018	mitochondrial RNA polymerase regulatory region DNA binding	2	1.48148	0.0204858	1.68855	Q00059, O00411	131	3	18908	96.2239
GOTERM_MF_DIRECT	GO:0005124	scavenger receptor binding	2	1.48148	0.0272214	1.56509	Q5T2W1, P04062	131	4	18908	72.1679
GOTERM_MF_DIRECT	GO:0004064	arylesterase activity	2	1.48148	0.0405551	1.39196	P27169, P00918	131	6	18908	48.112
GOTERM_MF_DIRECT	GO:0008308	voltage-gated anion channel activity	2	1.48148	0.0405551	1.39196	Q9Y277, P21796	131	6	18908	48.112

## Sheet: KEGG_KO2
Table S4 Enrichment analysis data for KEGG Pathway and GO annotation
Category	Asession	Term	Count	%	P Value	- log 10 (P Value)	Genes	List Total	Pop Hits	Pop Total	Fold Enrichment
KEGG_PATHWAY	hsa04216	Ferroptosis	7	2.85714	5.4e-05	4.26761	P02792, Q658P3, P02787, P09601, Q13772, Q9GZQ8, P02794	138	41	8205	10.1511
KEGG_PATHWAY	hsa03008	Ribosome biogenesis in eukaryotes	9	3.67347	0.000728087	3.13782	Q9BVJ6, Q15269, Q9NY12, Q9NX24, Q9NYH9, Q9BVP2, Q9H6R4, Q12788, Q9UNX4	138	117	8205	4.57358
KEGG_PATHWAY	hsa04142	Lysosome	8	3.26531	0.00648032	2.1884	Q99523, Q9UBR2, P04062, P09497, O00754, P53634, P08962, Q99538	138	132	8205	3.60343
KEGG_PATHWAY	hsa04978	Mineral absorption	5	2.04082	0.0176366	1.75359	P02792, Q9Y6M5, P02787, P09601, P02794	138	60	8205	4.95471
KEGG_PATHWAY	hsa04137	Mitophagy - animal	5	2.04082	0.0319675	1.49529	Q13137, Q13501, P60520, P12931, Q9GZQ8	138	72	8205	4.12893
KEGG_PATHWAY	hsa00860	Porphyrin metabolism	4	1.63265	0.0345861	1.4611	P36551, P09601, P50336, P22830	138	43	8205	5.53084
KEGG_PATHWAY	hsa00280	Valine, leucine and isoleucine degradation	4	1.63265	0.0456681	1.34039	P21953, Q01581, P05166, P12694	138	48	8205	4.95471
KEGG_PATHWAY	hsa01100	Metabolic pathways	35	14.2857	0.046734	1.33037	O00469, Q8IVS2, Q06203, P31350, P12694, P11586, P50336, Q03426, Q8N9F7, O60547, Q8NF37, O60701, P46926, Q9Y5K8, P18859, P36551, P04062, P08243, Q8NFF5, P22830, Q92506, Q9Y315, P43490, P21283, O14880, Q01581, P07919, P52789, P22748, P21953, P23434, Q16762, P09601, P05166, P04035	138	1541	8205	1.35041
KEGG_PATHWAY	hsa04146	Peroxisome	5	2.04082	0.0479292	1.3194	Q03426, P56589, Q92968, P43155, P33897	138	82	8205	3.6254
KEGG_PATHWAY	hsa00520	Amino sugar and nucleotide sugar metabolism	4	1.63265	0.0480716	1.31811	O60547, O60701, P46926, P52789	138	49	8205	4.85359

## Sheet: BP_KO2
Table S4 Enrichment analysis data for KEGG Pathway and GO annotation
Category	Asession	Term	Count	%	P Value	- log 10 (P Value)	Genes	List Total	Pop Hits	Pop Total	Fold Enrichment
GOTERM_BP_DIRECT	GO:0006364	rRNA processing	14	5.71429	8.64268e-09	8.06335	Q13895, Q9H6R4, Q12788, Q96GQ7, Q9H501, P57678, Q9NY93, Q9BVJ6, Q9NX58, P42285, Q9Y2W2, Q5JTH9, Q14684, Q99848	239	131	19333	8.64486
GOTERM_BP_DIRECT	GO:0006413	translational initiation	8	3.26531	3.73447e-06	5.42777	P49770, O75821, P78344, Q14152, Q9Y262, P60228, P41567, O00303	239	53	19333	12.21
GOTERM_BP_DIRECT	GO:0001732	formation of cytoplasmic translation initiation complex	5	2.04082	4.6989e-05	4.328	O75821, Q14152, Q9Y262, P60228, O00303	239	17	19333	23.7915
GOTERM_BP_DIRECT	GO:0008380	RNA splicing	11	4.4898	0.000194699	3.71064	Q7KZ85, P67809, Q96ST2, Q8IYB3, O60231, O60828, O95232, Q6I9Y2, Q14684, Q9NR56, P23246	239	200	19333	4.44902
GOTERM_BP_DIRECT	GO:0055072	iron ion homeostasis	6	2.44898	0.000199021	3.7011	P02792, Q658P3, Q86SX6, P02787, P09601, P22830	239	44	19333	11.0306
GOTERM_BP_DIRECT	GO:0006783	heme biosynthetic process	5	2.04082	0.000231156	3.63609	P36551, Q9UII2, Q9NRK6, P50336, P22830	239	25	19333	16.1782
GOTERM_BP_DIRECT	GO:0000462	maturation of SSU-rRNA from tricistronic rRNA transcript (SSU-rRNA, 5.8S rRNA, LSU-rRNA)	5	2.04082	0.000417574	3.37927	Q13895, Q15269, Q9NYH9, O15213	239	29	19333	13.9468
GOTERM_BP_DIRECT	GO:0045727	positive regulation of translation	7	2.85714	0.000596487	3.2244	Q71RC2, P17301, P08670, P98179, P04626, P78344, P60228	239	84	19333	6.74093
GOTERM_BP_DIRECT	GO:0006879	cellular iron ion homeostasis	6	2.44898	0.000730256	3.13653	P02792, P02787, P09601, Q13772, Q9NP58, P02794	239	58	19333	8.36806
GOTERM_BP_DIRECT	GO:1903052	positive regulation of proteolysis involved in cellular protein catabolic process	3	1.22449	0.000890852	3.05019	Q9UII2, P04062, P53634	239	4	19333	60.6684
GOTERM_BP_DIRECT	GO:1904925	positive regulation of mitophagy in response to mitochondrial depolarization	3	1.22449	0.000890852	3.05019	Q9UII2, P04062, P52789	239	4	19333	60.6684
GOTERM_BP_DIRECT	GO:0017085	response to insecticide	3	1.22449	0.00147269	2.83189	P36551, P46821, P22830	239	5	19333	48.5347
GOTERM_BP_DIRECT	GO:0075525	viral translational termination-reinitiation	3	1.22449	0.00147269	2.83189	O75821, Q14152, Q9Y262	239	5	19333	48.5347
GOTERM_BP_DIRECT	GO:0048041	focal adhesion assembly	4	1.63265	0.00585254	2.23266	P17301, P11274, Q15654, P12931	239	30	19333	10.7855
GOTERM_BP_DIRECT	GO:0006397	mRNA processing	9	3.67347	0.0062025	2.20743	Q7KZ85, P67809, Q96ST2, Q8IYB3, O60828, Q6I9Y2, Q14684, Q9NR56, P23246	239	221	19333	3.29421
GOTERM_BP_DIRECT	GO:0032967	positive regulation of collagen biosynthetic process	4	1.63265	0.00642146	2.19237	P17301, P29279, P08670, P08697	239	31	19333	10.4376
GOTERM_BP_DIRECT	GO:0006446	regulation of translational initiation	4	1.63265	0.00642146	2.19237	P49770, P78344, P60228, P41567	239	31	19333	10.4376
GOTERM_BP_DIRECT	GO:0046718	viral entry into host cell	6	2.44898	0.00859004	2.066	P17301, Q96D42, O00308, P30825, P29317, P56747	239	102	19333	4.75831
GOTERM_BP_DIRECT	GO:0008299	isoprenoid biosynthetic process	3	1.22449	0.0091825	2.03704	Q03426, Q15813, P04035	239	12	19333	20.2228
GOTERM_BP_DIRECT	GO:0016236	macroautophagy	5	2.04082	0.0103676	1.98432	Q13501, P60520, P12931, P09601, Q9GZQ8	239	69	19333	5.86168
GOTERM_BP_DIRECT	GO:0042493	response to drug	10	4.08163	0.0107089	1.97026	P17301, P28300, Q01581, P12931, P50416, P46821, P09601, P43003, P50336, P22830	239	293	19333	2.76079
GOTERM_BP_DIRECT	GO:0048661	positive regulation of smooth muscle cell proliferation	5	2.04082	0.0108921	1.96289	P17301, P43490, P09601, P08697, P04035	239	70	19333	5.77794
GOTERM_BP_DIRECT	GO:0000398	mRNA splicing, via spliceosome	8	3.26531	0.0124377	1.90526	P17844, Q8WXF1, P42285, Q9H307, P09234, Q8IYB3, O60231, P23246	239	201	19333	3.21955
GOTERM_BP_DIRECT	GO:0048511	rhythmic process	5	2.04082	0.0150456	1.82259	P17844, Q8WXF1, O75116, P11388, P23246	239	77	19333	5.25268
GOTERM_BP_DIRECT	GO:0050684	regulation of mRNA processing	3	1.22449	0.0161646	1.79144	Q7KZ85, Q15424, Q96ST2	239	16	19333	15.1671
GOTERM_BP_DIRECT	GO:0006826	iron ion transport	3	1.22449	0.0247834	1.60584	P02792, P02787, P02794	239	20	19333	12.1337
GOTERM_BP_DIRECT	GO:0009416	response to light stimulus	3	1.22449	0.0247834	1.60584	P08243, P43003, P22830	239	20	19333	12.1337
GOTERM_BP_DIRECT	GO:0000423	macromitophagy	3	1.22449	0.0271733	1.56586	Q13501, P04062, Q9GZQ8	239	21	19333	11.5559
GOTERM_BP_DIRECT	GO:0007004	telomere maintenance via telomerase	3	1.22449	0.029652	1.52795	Q9NY12, Q9NX24, P35251	239	22	19333	11.0306
GOTERM_BP_DIRECT	GO:0030520	intracellular estrogen receptor signaling pathway	3	1.22449	0.029652	1.52795	Q15424, P17844, Q13772	239	22	19333	11.0306
GOTERM_BP_DIRECT	GO:0016241	regulation of macroautophagy	4	1.63265	0.0302401	1.51942	Q9Y5K8, P21283, P04062, P07384	239	55	19333	5.883
GOTERM_BP_DIRECT	GO:1903078	positive regulation of protein localization to plasma membrane	4	1.63265	0.0331341	1.47972	Q13501, O95994, P29317, P09327	239	57	19333	5.67658
GOTERM_BP_DIRECT	GO:0060327	cytoplasmic actin-based contraction involved in cell motility	2	0.816327	0.0364808	1.43794	P09327, A0MZ66	239	3	19333	53.9275
GOTERM_BP_DIRECT	GO:1903812	L-serine import into cell	2	0.816327	0.0364808	1.43794	P43007, Q96QD8	239	3	19333	53.9275
GOTERM_BP_DIRECT	GO:0045445	myoblast differentiation	3	1.22449	0.037596	1.42486	P17844, Q9NR56, P04035	239	25	19333	9.70695
GOTERM_BP_DIRECT	GO:0000380	alternative mRNA splicing, via spliceosome	3	1.22449	0.037596	1.42486	P17844, O60828, P23246	239	25	19333	9.70695
GOTERM_BP_DIRECT	GO:0007160	cell-matrix adhesion	5	2.04082	0.0432975	1.36354	P17301, Q15942, P29279, Q9Y5J6, P08962	239	107	19333	3.77996
GOTERM_BP_DIRECT	GO:0006629	lipid metabolic process	7	2.85714	0.0433492	1.36302	Q8N9F7, P21953, O14880, Q01581, Q9NUJ7, P98160, Q8NCG7	239	207	19333	2.73545
GOTERM_BP_DIRECT	GO:0030335	positive regulation of cell migration	8	3.26531	0.0454834	1.34215	Q15654, O75116, Q9UH99, P29317, O60271, P09327, Q9H7M9, O00159	239	264	19333	2.45125
GOTERM_BP_DIRECT	GO:0014850	response to muscle activity	3	1.22449	0.0462512	1.33488	P17301, Q96QD8, P18859	239	28	19333	8.66692
GOTERM_BP_DIRECT	GO:0042752	regulation of circadian rhythm	4	1.63265	0.0478587	1.32004	Q8WXF1, O75116, P11388, P23246	239	66	19333	4.9025
GOTERM_BP_DIRECT	GO:0051385	response to mineralocorticoid	2	0.816327	0.0483441	1.31566	P29279, P12931	239	4	19333	40.4456
GOTERM_BP_DIRECT	GO:0000454	snoRNA guided rRNA pseudouridine synthesis	2	0.816327	0.0483441	1.31566	Q9NY12, Q9NX24	239	4	19333	40.4456
GOTERM_BP_DIRECT	GO:0072659	protein localization to plasma membrane	6	2.44898	0.0492653	1.30746	Q9ULT8, O75116, Q99959, P29317, Q9H223, Q14254	239	161	19333	3.01458

## Sheet: CC_KO2
Table S4 Enrichment analysis data for KEGG Pathway and GO annotation
Category	Asession	Term	Count	%	P Value	- log 10 (P Value)	Genes	List Total	Pop Hits	Pop Total	Fold Enrichment
GOTERM_CC_DIRECT	GO:0070062	extracellular exosome	60	24.4898	1.22962e-09	8.91023	P80303, O00469, O00308, P67809, P12931, P53801, P0C0L4, Q9BRA2, P04080, P69905, P98160, Q14254, Q5T0D9, P08962, Q14699, O00515, O00754, O00159, P22748, P35251, Q15075, P46379, P60228, P08697, P02794, P02792, Q9Y287, Q12805, P11586, Q9H223, O00401, P50995, O60701, O60547, P46926, P11274, P17844, Q9Y5K8, Q15286, P04062, P02787, Q13501, Q13740, P43490, Q9BXS4, P21283, Q14914, P57678, Q9NP58, P53634,…	243	2219	20580	2.28999
GOTERM_CC_DIRECT	GO:0032040	small-subunit processome	8	3.26531	3.18161e-07	6.49735	Q15269, Q9BVJ6, Q9NYH9, Q9H6R4, Q12788, O15213, Q9UNX4	243	39	20580	17.3726
GOTERM_CC_DIRECT	GO:0005730	nucleolus	39	15.9184	1.07521e-06	5.96851	Q13895, O43670, Q9NYH9, Q9BVP2, Q12788, O75683, Q9H501, P11388, Q9NWW5, P17844, P04080, Q9NUQ6, Q9NX24, Q7Z333, P42285, Q14152, O15213, Q99848, Q9GZR7, P45973, Q9NRX1, Q9H6R4, Q5QJE6, Q96GQ7, P57678, Q9NY93, O00159, Q06330, Q9NVP1, P21953, Q9BVJ6, Q8WTT2, Q9NX58, P35251, Q5JTH9, P09601, Q14684, Q9UNX4, Q9Y3Y2	243	1396	20580	2.36602
GOTERM_CC_DIRECT	GO:0016282	eukaryotic 43S preinitiation complex	6	2.44898	1.63119e-06	5.7875	O75821, Q14152, Q9Y262, P60228, P41567, O00303	243	18	20580	28.2305
GOTERM_CC_DIRECT	GO:0005829	cytosol	99	40.4082	2.40749e-06	5.61843	Q71RC2, Q15654, O75821, O00308, P67809, P12931, O00303, Q03426, O75150, Q9BRA2, Q9Y6G9, Q99523, P04080, P43155, P09497, P46821, P49770, Q15942, P20290, Q92968, Q9Y315, Q9NRX1, O00159, P46379, P60228, P02794, Q9GZQ8, Q13137, Q13895, O60701, O60547, P46926, P11274, P42166, Q01105, Q15286, Q9Y6A5, P23246, P43490, P04626, O75116, Q01581, Q9NP58, P08670, P60520, Q9NQH7, P05166, O60271, Q9UHR4, P80303,…	243	5520	20580	1.51892
GOTERM_CC_DIRECT	GO:0005739	mitochondrion	39	15.9184	2.70875e-06	5.56723	Q8IVS2, Q9GZY8, Q9H2K0, Q96I59, P50416, P12931, P12694, P11586, Q9BYC8, Q8NCN5, P18859, P36551, Q9NRK6, P43155, Q8N4Q1, P22830, Q9H4B0, Q13501, Q9Y276, Q86SX6, Q9H6R4, Q9UII2, Q15526, Q9NV92, Q7L592, P07919, Q9NP58, P52789, O15091, Q8WWV3, P21953, Q8WTT2, P23434, Q9UQ90, Q16762, P07384, Q9NQH7, P05166, Q9GZQ8	243	1451	20580	2.27634
GOTERM_CC_DIRECT	GO:0005654	nucleoplasm	76	31.0204	7.57371e-06	5.12069	O43670, Q9NYH9, P67809, O00629, Q12788, Q04323, P12931, O95232, P53801, O75150, Q9NUQ6, Q9NX24, Q8IYB3, P45973, P08962, Q15424, Q14258, Q15269, Q9Y315, Q68CR1, Q9NRX1, Q8WXF1, Q5QJE6, O00754, O00159, Q06330, O15091, Q9NY12, P35251, Q9BUJ2, Q99959, P46379, P60228, Q8NCG7, Q9UNX4, Q13895, P98179, O75683, Q96I59, O60828, Q9H501, P11388, P50995, Q7KZ85, O60701, Q86TG7, P17844, Q7Z333, P42285, Q01105,…	243	3960	20580	1.62539
GOTERM_CC_DIRECT	GO:0033290	eukaryotic 48S preinitiation complex	5	2.04082	3.03741e-05	4.5175	O75821, Q14152, Q9Y262, P60228, O00303	243	16	20580	26.466
GOTERM_CC_DIRECT	GO:0005852	eukaryotic translation initiation factor 3 complex	5	2.04082	3.03741e-05	4.5175	O75821, Q14152, Q9Y262, P60228, O00303	243	16	20580	26.466
GOTERM_CC_DIRECT	GO:0034388	Pwp2p-containing subcomplex of 90S preribosome	4	1.63265	3.12902e-05	4.50459	Q15269, Q9NYH9, Q9UNX4	243	6	20580	56.4609
GOTERM_CC_DIRECT	GO:0005759	mitochondrial matrix	16	6.53061	6.18593e-05	4.2086	Q92506, Q8IVS2, Q86SX6, Q7L592, Q96I59, P12694, O15091, Q8NCN5, P21953, P23434, Q16134, Q16762, P05166, Q8NFF5, P22830, Q8WVM0	243	389	20580	3.48345
GOTERM_CC_DIRECT	GO:0048471	perinuclear region of cytoplasm	23	9.38776	0.000110782	3.95553	Q13137, P29279, O75821, P04626, Q9NV92, P11532, P12931, P33897, Q9H223, A0MZ66, P22748, Q8N9F7, P17301, Q99523, Q01105, P02787, P46821, P43003, P09601, O60271, Q27J81, Q14254, Q99538	243	766	20580	2.54295
GOTERM_CC_DIRECT	GO:0044754	autolysosome	4	1.63265	0.000247124	3.60708	Q13501, P02792, Q13772, P02794	243	11	20580	30.7969
GOTERM_CC_DIRECT	GO:0005925	focal adhesion	15	6.12245	0.0005352	3.27148	Q15942, Q15654, Q15555, Q13740, P04920, Q14847, P14209, P12931, P17301, Q96N67, P08670, P07384, P29317, P98160, Q14254	243	425	20580	2.98911
GOTERM_CC_DIRECT	GO:0016020	membrane	66	26.9388	0.000722796	3.14098	Q71RC2, O00308, P78344, O00461, P50416, P53801, O00303, O75150, Q9Y6G9, Q99523, P69905, P98160, Q9GZR7, Q14254, Q92968, P04920, Q68CR1, O14880, Q9NRX5, Q9NY93, O00159, P22748, Q9NVP1, Q99959, Q15075, P46379, P60228, Q9GZQ8, Q13137, Q9Y2U8, P02792, Q13895, Q9Y287, Q9BVP2, P30825, Q9H307, Q9Y6M5, P33897, P11586, Q9H223, P50995, Q9NWW5, Q8N9F7, Q8NF37, P40222, Q86TG7, P11274, P17844, Q9Y5K8, P42166,…	243	3789	20580	1.47523
GOTERM_CC_DIRECT	GO:0010008	endosome membrane	11	4.4898	0.000971268	3.01266	Q658P3, Q99523, Q9Y287, P04626, Q9UH99, Q15286, O00461, Q9NV92, P02787, Q9H223, P08962	243	257	20580	3.62492
GOTERM_CC_DIRECT	GO:0043231	intracellular membrane-bounded organelle	24	9.79592	0.00134316	2.87187	Q13137, Q13501, Q13895, Q9Y287, P67809, O14880, Q9NV92, P52789, Q9H223, O00754, Q9NWW5, P53634, Q03426, P13284, Q9UBR2, Q9Y2W2, Q5JTH9, P46379, P09497, Q9Y6A5, Q6P996, Q14254, P08962, Q9GZQ8	243	982	20580	2.06985
GOTERM_CC_DIRECT	GO:0005737	cytoplasm	88	35.9184	0.00164121	2.78484	Q658P3, O43670, Q15654, Q14847, O75821, O00308, P67809, P78344, Q15813, O00629, P50579, Q04323, P12931, P53801, A0MZ66, Q03426, Q9Y6G9, Q9NUQ6, P04080, P36551, Q5T0D9, P49770, P48681, Q14699, P20290, Q15942, Q9Y315, Q8WXF1, P14209, P11532, O00159, Q06330, P35251, P23434, Q99959, Q15075, P46379, Q9NUJ7, P60228, Q8NCG7, P41567, P02794, Q13137, P02792, Q13895, Q15555, Q96IZ0, P98179, Q9Y6M5, O60828,…	243	5593	20580	1.33253
GOTERM_CC_DIRECT	GO:0005743	mitochondrial inner membrane	15	6.12245	0.00168656	2.773	Q9Y276, Q15526, P12931, P07919, P50336, Q9BYC8, P18859, Q9Y5J6, P36551, Q9Y5J9, Q9NRK6, Q16134, Q9UQ90, P43155, P22830	243	479	20580	2.65213
GOTERM_CC_DIRECT	GO:0005777	peroxisome	7	2.85714	0.00220388	2.65681	Q03426, P56589, Q92968, P08670, Q9GZY8, P43155, P33897	243	113	20580	5.24637
GOTERM_CC_DIRECT	GO:0009925	basal plasma membrane	5	2.04082	0.00372176	2.42925	P04626, P30825, P02787, P43003, O00159	243	54	20580	7.84179
GOTERM_CC_DIRECT	GO:0030424	axon	12	4.89796	0.00379331	2.42098	P0C0L4, P11274, Q96QD8, Q13740, Q96N67, P08670, Q7Z333, P78344, P11532, O95816, P46821, A0MZ66	243	361	20580	2.81523
GOTERM_CC_DIRECT	GO:0005764	lysosome	11	4.4898	0.00400265	2.39765	Q13501, P13284, Q99523, Q9BXS4, Q9UBR2, P04062, P07384, P12931, O00754, P53634, Q99538	243	312	20580	2.98591
GOTERM_CC_DIRECT	GO:0005783	endoplasmic reticulum	25	10.2041	0.00441613	2.35496	O00469, P80303, O95994, P67809, Q9Y6M5, Q04323, Q9H223, Q9NWW5, Q8N9F7, Q8NF37, Q8NBL1, Q01105, P04062, P24534, P43155, Q6P996, Q13501, P56589, O14880, Q9NV92, Q9NP58, O76094, Q9UBR2, P09601, P04035	243	1144	20580	1.85077
GOTERM_CC_DIRECT	GO:0016607	nuclear speck	13	5.30612	0.00529875	2.27583	Q9ULT8, P43490, Q8WXF1, Q9H307, O60828, O95232, P17844, Q8WTT2, P42285, Q8IYB3, Q6I9Y2, Q9Y3Y2, P23246	243	432	20580	2.54858
GOTERM_CC_DIRECT	GO:0031410	cytoplasmic vesicle	11	4.4898	0.00534241	2.27226	Q13137, Q99523, P21283, P04626, Q9UBR2, P60520, P02787, P43003, Q14254, O00401, Q9GZQ8	243	325	20580	2.86648
GOTERM_CC_DIRECT	GO:0031965	nuclear membrane	9	3.67347	0.00807119	2.09306	Q9Y2U8, Q99523, P42166, P67809, O00629, Q9UH99, Q9Y6M5, Q5JTH9, Q9UNX4	243	242	20580	3.14968
GOTERM_CC_DIRECT	GO:0098850	extrinsic component of synaptic vesicle membrane	3	1.22449	0.00986155	2.00605	Q9Y5K8, P21283, Q5T0D9	243	13	20580	19.5442
GOTERM_CC_DIRECT	GO:0005694	chromosome	9	3.67347	0.0111168	1.95402	Q9NVP1, Q13895, Q9NYH9, Q9BVP2, Q5QJE6, O75683, Q96GQ7, Q14684, Q99848	243	256	20580	2.97743
GOTERM_CC_DIRECT	GO:0045178	basal part of cell	3	1.22449	0.0148245	1.82902	P17301, Q96N67, P02787	243	16	20580	15.8796
GOTERM_CC_DIRECT	GO:0005681	spliceosomal complex	6	2.44898	0.0156915	1.80434	P17844, P98179, P09234, Q8IYB3, Q9Y2W2, O60231	243	124	20580	4.09797
GOTERM_CC_DIRECT	GO:0005874	microtubule	10	4.08163	0.0156972	1.80418	Q9Y6G9, O43670, Q15555, Q15813, Q9NP97, Q14152, O95816, P46821, A0MZ66, Q9GZQ8	243	327	20580	2.58995
GOTERM_CC_DIRECT	GO:0005779	integral component of peroxisomal membrane	3	1.22449	0.0166722	1.77801	P56589, Q92968, P33897	243	17	20580	14.9455
GOTERM_CC_DIRECT	GO:0010494	cytoplasmic stress granule	5	2.04082	0.0217032	1.66348	Q71RC2, Q14258, P67809, O60828, Q9NR56	243	90	20580	4.70508
GOTERM_CC_DIRECT	GO:0005758	mitochondrial intermembrane space	5	2.04082	0.0217032	1.66348	Q9Y5J6, P36551, Q9Y5J9, Q8N4Q1, P50336	243	90	20580	4.70508
GOTERM_CC_DIRECT	GO:0008043	intracellular ferritin complex	2	0.816327	0.0233803	1.63115	P02792, P02794	243	2	20580	84.6914
GOTERM_CC_DIRECT	GO:0071540	eukaryotic translation initiation factor 3 complex, eIF3e	2	0.816327	0.0233803	1.63115	Q14152, P60228	243	2	20580	84.6914
GOTERM_CC_DIRECT	GO:0043025	neuronal cell body	11	4.4898	0.024133	1.61739	P43007, P0C0L4, Q96QD8, Q99523, Q13740, Q86SX6, P11532, Q04323, P12931, P46821, P43003	243	411	20580	2.26668
GOTERM_CC_DIRECT	GO:0043202	lysosomal lumen	5	2.04082	0.0276377	1.5585	P13284, P04062, P98160, O00754, Q99538	243	97	20580	4.36553
GOTERM_CC_DIRECT	GO:0031307	integral component of mitochondrial outer membrane	3	1.22449	0.0296194	1.52842	Q9GZY8, P50416, Q9NP58	243	23	20580	11.0467
GOTERM_CC_DIRECT	GO:0005741	mitochondrial outer membrane	7	2.85714	0.0327913	1.48424	Q8WWV3, Q9GZY8, P11532, P50416, P09601, Q9NP58, P52789	243	203	20580	2.92039
GOTERM_CC_DIRECT	GO:0031966	mitochondrial membrane	6	2.44898	0.0348201	1.45817	Q9NRK6, Q9GZY8, Q16134, P33897, P50336, Q9GZQ8	243	153	20580	3.32123
GOTERM_CC_DIRECT	GO:0005765	lysosomal membrane	10	4.08163	0.0349067	1.45709	Q99523, Q9Y5K8, Q9BXS4, P21283, P04062, P33897, O60271, Q9NP58, Q8NCG7, P08962	243	377	20580	2.24646
GOTERM_CC_DIRECT	GO:0009986	cell surface	14	5.71429	0.0408687	1.38861	Q96D42, Q9UII2, P11532, P43007, P22748, P17301, Q99523, P18859, Q9UBR2, P02787, P43003, P29317, P08697, P08962	243	642	20580	1.84685
GOTERM_CC_DIRECT	GO:0032585	multivesicular body membrane	3	1.22449	0.0425965	1.37063	Q9NV92, Q9NP58, P08962	243	28	20580	9.07407
GOTERM_CC_DIRECT	GO:0030139	endocytic vesicle	4	1.63265	0.044399	1.35263	O00461, P02787, Q9H223, Q14254	243	67	20580	5.0562
GOTERM_CC_DIRECT	GO:0072589	box H/ACA scaRNP complex	2	0.816327	0.0462161	1.33521	Q9NY12, Q9NX24	243	4	20580	42.3457
GOTERM_CC_DIRECT	GO:0005778	peroxisomal membrane	4	1.63265	0.0477489	1.32104	P56589, Q92968, P33897, P04035	243	69	20580	4.90964
GOTERM_CC_DIRECT	GO:0045335	phagocytic vesicle	4	1.63265	0.0477489	1.32104	Q15942, P08670, O00159, P50995	243	69	20580	4.90964

## Sheet: MF_KO2
Table S4 Enrichment analysis data for KEGG Pathway and GO annotation
Category	Asession	Term	Count	%	P Value	- log 10 (P Value)	Genes	List Total	Pop Hits	Pop Total	Fold Enrichment
GOTERM_MF_DIRECT	GO:0003723	RNA binding	69	28.1633	1.38832e-21	20.8575	Q71RC2, O43670, Q15654, O75821, P67809, P78344, Q12788, P50579, O95232, Q9BYC8, Q9Y6G9, Q9NUQ6, P04080, Q9NX24, Q8IYB3, Q99848, Q9GZR7, P20290, Q15942, Q15424, Q14258, Q15269, Q9NRX1, Q8WXF1, Q5QJE6, Q9BQ61, Q9NY93, Q9NVP1, Q9NY12, Q9BUJ2, P60228, Q9UNX4, P41567, Q13895, Q8IVS2, P98179, Q9BVP2, Q9H307, O75683, Q9H501, P11388, P50995, Q7KZ85, Q86TG7, P17844, Q7Z333, P42285, P09234, Q14152, O15213,…	242	1471	18908	3.66494
GOTERM_MF_DIRECT	GO:0005515	protein binding	202	82.449	3.86385e-09	8.41298	Q71RC2, Q658P3, O43670, Q15654, O75821, P67809, A0MZ66, Q8WWQ0, Q03426, O75150, Q9NX24, P09497, P08962, P20290, Q92968, Q15424, Q9Y276, Q9NRX1, Q9BQ61, Q9NRX5, Q7L592, O00159, Q9NVP1, P23434, Q13137, Q15555, P28300, Q9Y287, Q96IZ0, Q9BVP2, Q9GZY8, O60547, P42166, P18859, P42285, Q01105, P09234, Q9Y6A5, Q8WVM0, Q8NCA5, Q9BXS4, P43490, Q86SX6, O75116, Q14914, P17301, Q9NX58, P60520, Q9NQH7, P43003,…	242	12619	18908	1.25071
GOTERM_MF_DIRECT	GO:0003743	translation initiation factor activity	9	3.67347	1.48383e-06	5.82862	P49770, O75821, P78344, Q14152, Q9Y262, Q9H2K0, P60228, P41567, O00303	242	64	18908	10.9873
GOTERM_MF_DIRECT	GO:0042802	identical protein binding	40	16.3265	0.000294665	3.53067	Q658P3, P02792, O95994, Q15555, P07306, Q9GZY8, Q06203, P50416, P33897, O00303, A0MZ66, Q03426, O60547, O60701, P46926, Q7Z333, O95816, P08243, Q8NFF5, P45973, Q5T0D9, Q13501, Q13740, P43490, P04626, Q9UII2, O14880, P56747, P53634, P08670, Q9NX58, Q9UH99, P02458, P46379, P09601, P09327, O60271, P04035, Q9H7M9, P02794	242	1722	18908	1.81492
GOTERM_MF_DIRECT	GO:0003724	RNA helicase activity	7	2.85714	0.000448858	3.34789	Q9NVP1, P17844, P42285, O60231, Q96GQ7, Q9GZR7, Q9NY93	242	77	18908	7.10293
GOTERM_MF_DIRECT	GO:0019899	enzyme binding	15	6.12245	0.000506924	3.29506	Q13501, P04920, Q96IZ0, Q9UII2, Q9NRX5, Q7L592, P12931, P33897, P11388, P11274, P17844, Q99523, Q9BUJ2, P09601, Q9H7M9	242	390	18908	3.00509
GOTERM_MF_DIRECT	GO:0008199	ferric iron binding	4	1.63265	0.000830792	3.08051	P02792, P31350, P02787, P02794	242	15	18908	20.8353
GOTERM_MF_DIRECT	GO:0003676	nucleic acid binding	13	5.30612	0.00168584	2.77318	Q9Y2U8, Q8WXF1, P67809, Q96GQ7, Q96I59, Q9NY93, Q9H223, Q9NVP1, Q86TG7, P17844, O60231, Q9GZR7, P23246	242	346	18908	2.9356
GOTERM_MF_DIRECT	GO:0016887	ATPase activity	13	5.30612	0.00203989	2.69039	Q9Y276, Q96GQ7, P33897, Q9NP58, Q9NY93, Q9NVP1, P17844, P42285, Q9NRK6, P35251, Q9UQ90, O60231, Q9GZR7	242	354	18908	2.86926
GOTERM_MF_DIRECT	GO:0045296	cadherin binding	12	4.89796	0.00251459	2.59953	Q14258, O00515, Q14847, P42166, P78344, Q99959, P12931, P29317, Q6P996, P60228, Q9H223, A0MZ66	242	316	18908	2.96705
GOTERM_MF_DIRECT	GO:0042803	protein homodimerization activity	19	7.7551	0.00512493	2.29031	Q13137, Q9UII2, Q9GZY8, Q01581, P31350, P33897, P11388, Q9NWW5, O75150, P36551, Q9NRK6, P09234, Q9NQH7, Q15075, P09601, P09327, P08697, P22830, P23246	242	719	18908	2.06469
GOTERM_MF_DIRECT	GO:0008198	ferrous iron binding	4	1.63265	0.00529482	2.27615	P02792, P02787, P22830, P02794	242	28	18908	11.1617
GOTERM_MF_DIRECT	GO:0005524	ATP binding	32	13.0612	0.0075887	2.11983	Q9Y287, Q96I59, P12931, P33897, P11586, P11388, Q9H223, Q03426, Q9Y6G9, P11274, P17844, Q7Z333, P42285, Q9NRK6, P08243, Q8NFF5, Q9GZR7, P49770, Q9Y276, P04626, O75116, Q96GQ7, Q9NP58, Q9NY93, P52789, O00159, Q9NVP1, P35251, Q9UQ90, O60231, P05166, P29317	242	1541	18908	1.62247
GOTERM_MF_DIRECT	GO:0043177	organic acid binding	3	1.22449	0.00824857	2.08362	Q01581, P69905	242	11	18908	21.3088
GOTERM_MF_DIRECT	GO:0043021	ribonucleoprotein complex binding	4	1.63265	0.00991001	2.00393	P17844, O60828, P57678, P45973	242	35	18908	8.9294
GOTERM_MF_DIRECT	GO:0005198	structural molecule activity	8	3.26531	0.0104973	1.97892	O00515, O75116, Q9H307, Q14152, P09497, P46821, P09601, P56747	242	188	18908	3.32478
GOTERM_MF_DIRECT	GO:0001618	virus receptor activity	5	2.04082	0.0168741	1.77278	P17301, Q96D42, P30825, P29317, P56747	242	77	18908	5.07352
GOTERM_MF_DIRECT	GO:0005521	lamin binding	3	1.22449	0.0193983	1.71224	P42166, Q9UH99, P11532	242	17	18908	13.788
GOTERM_MF_DIRECT	GO:0004866	endopeptidase inhibitor activity	4	1.63265	0.0195831	1.70812	P0C0L4, P04080, P08697, Q06033	242	45	18908	6.94509
GOTERM_MF_DIRECT	GO:0030515	snoRNA binding	3	1.22449	0.0239877	1.62001	Q13895, Q9NYH9, Q9UNX4	242	19	18908	12.3367
GOTERM_MF_DIRECT	GO:0016746	transferase activity, transferring acyl groups	4	1.63265	0.0300318	1.52242	Q8NF37, Q01581, P43155, P50416	242	53	18908	5.89677
GOTERM_MF_DIRECT	GO:0016787	hydrolase activity	9	3.67347	0.0331379	1.47968	Q9NVP1, P17844, Q7Z333, Q5VWZ2, O60231, Q96GQ7, Q9GZR7, Q9NY93, O15091	242	291	18908	2.41646
GOTERM_MF_DIRECT	GO:0008135	translation factor activity, RNA binding	3	1.22449	0.0343317	1.4643	P78344, Q9H2K0, P41567	242	23	18908	10.1912
GOTERM_MF_DIRECT	GO:0005080	protein kinase C binding	4	1.63265	0.0361589	1.44179	Q13501, Q99959, P12931, P11388	242	57	18908	5.48296
GOTERM_MF_DIRECT	GO:0042626	ATPase activity, coupled to transmembrane movement of substances	4	1.63265	0.0361589	1.44179	Q9Y5K8, Q9NRK6, P33897, Q9NP58	242	57	18908	5.48296
GOTERM_MF_DIRECT	GO:0016671	oxidoreductase activity, acting on a sulfur group of donors, disulfide as acceptor	2	0.816327	0.0377544	1.42303	P13284, Q8N4Q1	242	3	18908	52.0882
GOTERM_MF_DIRECT	GO:0003863	3-methyl-2-oxobutanoate dehydrogenase (2-methylpropanoyl-transferring) activity	2	0.816327	0.0377544	1.42303	P21953, P12694	242	3	18908	52.0882
GOTERM_MF_DIRECT	GO:0020037	heme binding	6	2.44898	0.0453643	1.34329	P12931, P69905, P09601, Q9NP58, P22830	242	152	18908	3.08417
